# Supplementary material for: Ethyl 3-methyl-2,6-diphenyl­piperidine-1-carboxyl­ate
Source: Acta Crystallogr Sect E Struct Rep Online. 2011 May 25;67(Pt 6):o1530. doi: 10.1107/S1600536811019155 (PMC3120568; doi:10.1107/S1600536811019155)
Supplement: Supplementary file 1 [file e-67-o1530-sup1.cif]

##############################################################################
#                                                                            #
# This CIF contains the data in a paper accepted for publication in          #
# Acta Crystallographica Section E. It conforms to the requirements of       #
# Notes for Authors for Acta Crystallographica Section E, and has been       #
# peer reviewed under the auspices of the IUCr Commission on Journals.       #
#                                                                            #
# Full details of the Crystallographic Information File format               #
# are given in the paper "The Crystallographic Information File (CIF):       #
# a New Standard Archive File for Crystallography" by S. R. Hall, F. H.      #
# Allen and I. D. Brown [Acta Cryst. (1991), A47, 655-685].                  #
#                                                                            #
# The current version of the core CIF dictionary is obtainable from          #
# ftp://ftp.iucr.org/pub/cif_core.dic.                                       #
#                                                                            #
# Software is freely available for graphical display of the structure(s)     #
# in this CIF. For information consult the CIF software page                 #
# http://www.iucr.org/resources/cif/software.                                #
#                                                                            #
# This file may be used for bona fide research purposes within the           #
# scientific community so long as proper attribution is given to the journal # 
# article from which it was obtained.                                        #
#                                                                            #
##############################################################################
data_I
_audit_creation_method     SHELXL-97
_chemical_name_systematic
;
Ethyl 3-methyl-2,6-diphenylpiperidine-1-carboxylate
;
_chemical_name_common     ?
_chemical_formula_moiety     'C21 H25 N O2'
_chemical_formula_sum     'C21 H25 N O2'
_chemical_formula_iupac     'C21 H25 N O2'
_chemical_formula_weight     323.42
_chemical_melting_point     ?
_symmetry_cell_setting     monoclinic
_symmetry_space_group_name_H-M     'P 21/n'
_symmetry_space_group_name_Hall     '-P 2yn'
loop_
    _symmetry_equiv_pos_as_xyz
    'x, y, z'
    '-x+1/2, y+1/2, -z+1/2'
    '-x, -y, -z'
    'x-1/2, -y-1/2, z-1/2'
_cell_length_a     10.4113(3)
_cell_length_b     10.6073(6)
_cell_length_c     16.2782(6)
_cell_angle_alpha     90.00
_cell_angle_beta     95.960(2)
_cell_angle_gamma     90.00
_cell_volume     1787.98(13)
_cell_formula_units_Z     4
_cell_measurement_reflns_used     25
_cell_measurement_theta_min     0
_cell_measurement_theta_max     90
_cell_measurement_temperature     293(2)
_exptl_crystal_description     Needle
_exptl_crystal_colour     Colourless
_exptl_crystal_size_max     0.26
_exptl_crystal_size_mid     0.22
_exptl_crystal_size_min     0.18
_exptl_crystal_density_diffrn     1.201
_exptl_crystal_density_meas     ?
_exptl_crystal_density_method     'not measured'
_exptl_crystal_F_000     696
_exptl_absorpt_coefficient_mu     0.601
_exptl_absorpt_correction_type     none
_exptl_absorpt_process_details     ?
_exptl_absorpt_correction_T_min     ?
_exptl_absorpt_correction_T_max     ?
_exptl_special_details
;
;
_diffrn_ambient_temperature     293(2)
_diffrn_radiation_type     CuK\a
_diffrn_radiation_wavelength     1.54178
_diffrn_radiation_source     'fine-focus sealed tube'
_diffrn_radiation_monochromator     graphite
_diffrn_measurement_device_type     'Enraf--Nonius CAD-4'
_diffrn_measurement_method     \w
_diffrn_detector_area_resol_mean     ?
_diffrn_reflns_number     3698
_diffrn_reflns_av_R_equivalents     0.0123
_diffrn_reflns_av_sigmaI/netI     0.0239
_diffrn_reflns_theta_min     4.82
_diffrn_reflns_theta_max     71.97
_diffrn_reflns_theta_full     67.75
_diffrn_measured_fraction_theta_max     0.998
_diffrn_measured_fraction_theta_full     1.000
_diffrn_reflns_limit_h_min     0
_diffrn_reflns_limit_h_max     12
_diffrn_reflns_limit_k_min     0
_diffrn_reflns_limit_k_max     13
_diffrn_reflns_limit_l_min     -20
_diffrn_reflns_limit_l_max     19
_diffrn_standards_number     3
_diffrn_standards_interval_count     ?
_diffrn_standards_interval_time     60
_diffrn_standards_decay_%     0
_refine_special_details
;
;
_reflns_number_total     3502
_reflns_number_gt     2428
_reflns_threshold_expression     I>2\s(I)
_refine_ls_structure_factor_coef     Fsqd
_refine_ls_matrix_type     full
_refine_ls_R_factor_all     0.0721
_refine_ls_R_factor_gt     0.0446
_refine_ls_wR_factor_gt     0.1181
_refine_ls_wR_factor_ref     0.1362
_refine_ls_goodness_of_fit_ref     1.028
_refine_ls_restrained_S_all     1.028
_refine_ls_number_reflns     3502
_refine_ls_number_parameters     218
_refine_ls_number_restraints     0
_refine_ls_number_constraints     0
_refine_ls_hydrogen_treatment     constr
_refine_ls_weighting_scheme     calc
_refine_ls_weighting_details
         'calc w=1/[\s^2^(Fo^2^)+(0.0736P)^2^+0.2748P] where P=(Fo^2^+2Fc^2^)/3'
_atom_sites_solution_hydrogens     geom
_atom_sites_solution_primary     direct
_atom_sites_solution_secondary     difmap
_refine_ls_shift/su_max     0.001
_refine_ls_shift/su_mean     0.000
_refine_diff_density_max     0.167
_refine_diff_density_min     -0.199
_refine_ls_extinction_method     'SHELXL97 (Sheldrick, 2008)'
_refine_ls_extinction_coef     0.0022(4)
_refine_ls_extinction_expression
                                  'Fc^*^=kFc[1+0.001xFc^2^\l^3^/sin(2\q)]^-1/4^'
loop_
    _atom_type_symbol
    _atom_type_description
    _atom_type_scat_dispersion_real
    _atom_type_scat_dispersion_imag
    _atom_type_scat_source
    'C' 'C' 0.0181 0.0091
                         'International Tables Vol C Tables 4.2.6.8 and 6.1.1.4'
    'H' 'H' 0.0000 0.0000
                         'International Tables Vol C Tables 4.2.6.8 and 6.1.1.4'
    'N' 'N' 0.0311 0.0180
                         'International Tables Vol C Tables 4.2.6.8 and 6.1.1.4'
    'O' 'O' 0.0492 0.0322
                         'International Tables Vol C Tables 4.2.6.8 and 6.1.1.4'
_computing_data_collection     '<i>CAD-4 EXPRESS</i> (Enraf--Nonius, 1994)'
_computing_cell_refinement     '<i>CAD-4 EXPRESS</i> (Enraf--Nonius, 1994)'
_computing_data_reduction     'XCAD4 (Harms, 1996)'
_computing_structure_solution     'SHELXS97 (Sheldrick, 2008)'
_computing_structure_refinement     'SHELXL97 (Sheldrick, 2008)'
_computing_molecular_graphics
                              'ORTEP-3 (Farrugia, 1997) and PLATON (Spek, 2009)'
_computing_publication_material
                            'SHELXL97 (Sheldrick, 2008) and PLATON (Spek, 2009)'
loop_
    _atom_site_type_symbol
    _atom_site_label
    _atom_site_fract_x
    _atom_site_fract_y
    _atom_site_fract_z
    _atom_site_U_iso_or_equiv
    _atom_site_adp_type
    _atom_site_calc_flag
    _atom_site_refinement_flags
    _atom_site_occupancy
    _atom_site_symmetry_multiplicity
    _atom_site_disorder_assembly
    _atom_site_disorder_group
    O O1 0.92030(13) 0.42372(12) 0.12110(7) 0.0586(4) Uani d . 1 1 . .
    O O2 0.99447(12) 0.61660(11) 0.15872(7) 0.0516(3) Uani d . 1 1 . .
    N N1 0.90776(13) 0.49725(13) 0.25183(8) 0.0427(3) Uani d . 1 1 . .
    C C2 0.81474(15) 0.39802(16) 0.26812(10) 0.0455(4) Uani d . 1 1 . .
    H H2 0.7841 0.3620 0.2142 0.055 Uiso calc R 1 1 . .
    C C3 0.69751(17) 0.45929(18) 0.30030(11) 0.0516(4) Uani d . 1 1 . .
    H H3A 0.6370 0.3939 0.3123 0.062 Uiso calc R 1 1 . .
    H H3B 0.6550 0.5127 0.2574 0.062 Uiso calc R 1 1 . .
    C C4 0.73118(18) 0.5382(2) 0.37787(12) 0.0584(5) Uani d . 1 1 . .
    H H4A 0.7073 0.4918 0.4254 0.070 Uiso calc R 1 1 . .
    H H4B 0.6810 0.6153 0.3735 0.070 Uiso calc R 1 1 . .
    C C5 0.87457(16) 0.57150(17) 0.39184(10) 0.0470(4) Uani d . 1 1 . .
    H H5 0.9212 0.4975 0.4155 0.056 Uiso calc R 1 1 . .
    C C6 0.92925(15) 0.60452(16) 0.30998(9) 0.0414(4) Uani d . 1 1 . .
    H H6 0.8820 0.6777 0.2857 0.050 Uiso calc R 1 1 . .
    C C7 1.07053(16) 0.63999(16) 0.32679(9) 0.0435(4) Uani d . 1 1 . .
    C C8 1.16351(18) 0.55226(19) 0.35314(13) 0.0587(5) Uani d . 1 1 . .
    H H8 1.1416 0.4675 0.3555 0.070 Uiso calc R 1 1 . .
    C C9 1.2899(2) 0.5901(2) 0.37612(15) 0.0718(6) Uani d . 1 1 . .
    H H9 1.3516 0.5301 0.3942 0.086 Uiso calc R 1 1 . .
    C C10 1.3249(2) 0.7134(2) 0.37269(14) 0.0680(6) Uani d . 1 1 . .
    H H10 1.4095 0.7378 0.3888 0.082 Uiso calc R 1 1 . .
    C C11 1.2344(2) 0.8007(2) 0.34532(14) 0.0686(6) Uani d . 1 1 . .
    H H11 1.2576 0.8851 0.3421 0.082 Uiso calc R 1 1 . .
    C C12 1.10831(19) 0.76434(18) 0.32231(12) 0.0563(5) Uani d . 1 1 . .
    H H12 1.0477 0.8249 0.3034 0.068 Uiso calc R 1 1 . .
    C C13 0.87742(17) 0.28998(16) 0.31910(10) 0.0459(4) Uani d . 1 1 . .
    C C14 0.81423(19) 0.22492(19) 0.37698(11) 0.0565(5) Uani d . 1 1 . .
    H H14 0.7339 0.2528 0.3897 0.068 Uiso calc R 1 1 . .
    C C15 0.8691(2) 0.1193(2) 0.41592(12) 0.0676(6) Uani d . 1 1 . .
    H H15 0.8256 0.0768 0.4546 0.081 Uiso calc R 1 1 . .
    C C16 0.9876(2) 0.0766(2) 0.39778(13) 0.0685(6) Uani d . 1 1 . .
    H H16 1.0241 0.0051 0.4237 0.082 Uiso calc R 1 1 . .
    C C17 1.0513(2) 0.1403(2) 0.34120(13) 0.0657(5) Uani d . 1 1 . .
    H H17 1.1318 0.1121 0.3291 0.079 Uiso calc R 1 1 . .
    C C18 0.99719(19) 0.24578(18) 0.30200(12) 0.0558(5) Uani d . 1 1 . .
    H H18 1.0416 0.2879 0.2636 0.067 Uiso calc R 1 1 . .
    C C19 0.8953(2) 0.6789(2) 0.45370(11) 0.0642(5) Uani d . 1 1 . .
    H H19A 0.9856 0.6992 0.4622 0.096 Uiso calc R 1 1 . .
    H H19B 0.8659 0.6536 0.5052 0.096 Uiso calc R 1 1 . .
    H H19C 0.8476 0.7515 0.4328 0.096 Uiso calc R 1 1 . .
    C C20 0.93902(16) 0.50599(16) 0.17288(10) 0.0440(4) Uani d . 1 1 . .
    C C21 1.0362(2) 0.6314(2) 0.07700(12) 0.0637(5) Uani d . 1 1 . .
    H H21A 0.9644 0.6169 0.0351 0.076 Uiso calc R 1 1 . .
    H H21B 1.1039 0.5713 0.0688 0.076 Uiso calc R 1 1 . .
    C C22 1.0848(3) 0.7612(2) 0.07088(15) 0.0802(7) Uani d . 1 1 . .
    H H22A 1.1132 0.7740 0.0172 0.120 Uiso calc R 1 1 . .
    H H22B 1.1558 0.7744 0.1125 0.120 Uiso calc R 1 1 . .
    H H22C 1.0169 0.8199 0.0789 0.120 Uiso calc R 1 1 . .
loop_
    _atom_site_aniso_label
    _atom_site_aniso_U_11
    _atom_site_aniso_U_22
    _atom_site_aniso_U_33
    _atom_site_aniso_U_12
    _atom_site_aniso_U_13
    _atom_site_aniso_U_23
    O1 0.0793(9) 0.0536(8) 0.0446(7) -0.0032(7) 0.0148(6) -0.0103(6)
    O2 0.0663(8) 0.0519(7) 0.0388(6) -0.0084(6) 0.0165(5) 0.0009(5)
    N1 0.0506(8) 0.0425(7) 0.0355(7) -0.0050(6) 0.0076(6) -0.0007(6)
    C2 0.0476(9) 0.0477(9) 0.0408(8) -0.0065(7) 0.0024(7) 0.0012(7)
    C3 0.0453(9) 0.0592(11) 0.0500(10) -0.0015(8) 0.0038(7) 0.0055(8)
    C4 0.0522(10) 0.0690(13) 0.0566(11) -0.0021(9) 0.0179(8) -0.0046(9)
    C5 0.0513(9) 0.0530(10) 0.0378(8) -0.0001(8) 0.0095(7) -0.0017(7)
    C6 0.0464(9) 0.0409(8) 0.0376(8) 0.0002(7) 0.0068(6) -0.0019(6)
    C7 0.0476(9) 0.0451(9) 0.0386(8) -0.0019(7) 0.0077(7) -0.0015(7)
    C8 0.0526(11) 0.0519(11) 0.0712(12) -0.0010(9) 0.0048(9) 0.0060(9)
    C9 0.0508(11) 0.0749(15) 0.0881(16) 0.0031(10) 0.0001(10) 0.0103(12)
    C10 0.0519(11) 0.0813(15) 0.0705(13) -0.0152(11) 0.0052(9) -0.0012(11)
    C11 0.0689(13) 0.0583(12) 0.0788(14) -0.0205(11) 0.0080(11) -0.0033(11)
    C12 0.0594(11) 0.0460(10) 0.0630(11) -0.0039(9) 0.0044(9) -0.0018(8)
    C13 0.0528(9) 0.0429(9) 0.0414(8) -0.0076(7) 0.0023(7) -0.0010(7)
    C14 0.0594(11) 0.0592(11) 0.0507(10) -0.0094(9) 0.0047(8) 0.0073(9)
    C15 0.0900(16) 0.0600(12) 0.0514(11) -0.0104(11) 0.0015(10) 0.0136(9)
    C16 0.0953(16) 0.0522(12) 0.0539(11) 0.0051(11) -0.0124(11) 0.0025(9)
    C17 0.0695(13) 0.0556(12) 0.0705(13) 0.0114(10) 0.0005(10) -0.0046(10)
    C18 0.0613(11) 0.0481(10) 0.0591(10) 0.0012(9) 0.0116(9) -0.0002(8)
    C19 0.0748(13) 0.0732(14) 0.0466(10) -0.0042(11) 0.0162(9) -0.0146(9)
    C20 0.0492(9) 0.0448(9) 0.0389(8) 0.0021(7) 0.0094(7) 0.0016(7)
    C21 0.0800(13) 0.0707(13) 0.0445(10) -0.0055(11) 0.0266(9) 0.0037(9)
    C22 0.0898(16) 0.0844(16) 0.0706(13) -0.0249(13) 0.0288(12) 0.0115(12)
_geom_special_details
;
;
loop_
    _geom_bond_atom_site_label_1
    _geom_bond_atom_site_label_2
    _geom_bond_site_symmetry_2
    _geom_bond_distance
    _geom_bond_publ_flag
    O1 C20 . 1.2148(19) ?
    O2 C20 . 1.338(2) ?
    O2 C21 . 1.4500(19) ?
    N1 C20 . 1.3612(19) ?
    N1 C2 . 1.473(2) ?
    N1 C6 . 1.482(2) ?
    C2 C13 . 1.522(2) ?
    C2 C3 . 1.523(2) ?
    C2 H2 . 0.9800 ?
    C3 C4 . 1.525(3) ?
    C3 H3A . 0.9700 ?
    C3 H3B . 0.9700 ?
    C4 C5 . 1.528(2) ?
    C4 H4A . 0.9700 ?
    C4 H4B . 0.9700 ?
    C5 C19 . 1.521(2) ?
    C5 C6 . 1.543(2) ?
    C5 H5 . 0.9800 ?
    C6 C7 . 1.515(2) ?
    C6 H6 . 0.9800 ?
    C7 C8 . 1.379(2) ?
    C7 C12 . 1.381(2) ?
    C8 C9 . 1.389(3) ?
    C8 H8 . 0.9300 ?
    C9 C10 . 1.361(3) ?
    C9 H9 . 0.9300 ?
    C10 C11 . 1.362(3) ?
    C10 H10 . 0.9300 ?
    C11 C12 . 1.382(3) ?
    C11 H11 . 0.9300 ?
    C12 H12 . 0.9300 ?
    C13 C18 . 1.387(2) ?
    C13 C14 . 1.388(2) ?
    C14 C15 . 1.382(3) ?
    C14 H14 . 0.9300 ?
    C15 C16 . 1.375(3) ?
    C15 H15 . 0.9300 ?
    C16 C17 . 1.368(3) ?
    C16 H16 . 0.9300 ?
    C17 C18 . 1.379(3) ?
    C17 H17 . 0.9300 ?
    C18 H18 . 0.9300 ?
    C19 H19A . 0.9600 ?
    C19 H19B . 0.9600 ?
    C19 H19C . 0.9600 ?
    C21 C22 . 1.474(3) ?
    C21 H21A . 0.9700 ?
    C21 H21B . 0.9700 ?
    C22 H22A . 0.9600 ?
    C22 H22B . 0.9600 ?
    C22 H22C . 0.9600 ?
loop_
    _geom_angle_atom_site_label_1
    _geom_angle_atom_site_label_2
    _geom_angle_atom_site_label_3
    _geom_angle_site_symmetry_1
    _geom_angle_site_symmetry_3
    _geom_angle
    _geom_angle_publ_flag
    C20 O2 C21 . . 115.37(14) ?
    C20 N1 C2 . . 116.41(13) ?
    C20 N1 C6 . . 121.04(13) ?
    C2 N1 C6 . . 119.48(12) ?
    N1 C2 C13 . . 112.56(13) ?
    N1 C2 C3 . . 108.81(14) ?
    C13 C2 C3 . . 116.58(14) ?
    N1 C2 H2 . . 106.0 ?
    C13 C2 H2 . . 106.0 ?
    C3 C2 H2 . . 106.0 ?
    C2 C3 C4 . . 113.29(15) ?
    C2 C3 H3A . . 108.9 ?
    C4 C3 H3A . . 108.9 ?
    C2 C3 H3B . . 108.9 ?
    C4 C3 H3B . . 108.9 ?
    H3A C3 H3B . . 107.7 ?
    C3 C4 C5 . . 112.78(14) ?
    C3 C4 H4A . . 109.0 ?
    C5 C4 H4A . . 109.0 ?
    C3 C4 H4B . . 109.0 ?
    C5 C4 H4B . . 109.0 ?
    H4A C4 H4B . . 107.8 ?
    C19 C5 C4 . . 109.96(15) ?
    C19 C5 C6 . . 111.23(15) ?
    C4 C5 C6 . . 111.50(14) ?
    C19 C5 H5 . . 108.0 ?
    C4 C5 H5 . . 108.0 ?
    C6 C5 H5 . . 108.0 ?
    N1 C6 C7 . . 112.66(13) ?
    N1 C6 C5 . . 109.43(13) ?
    C7 C6 C5 . . 109.80(13) ?
    N1 C6 H6 . . 108.3 ?
    C7 C6 H6 . . 108.3 ?
    C5 C6 H6 . . 108.3 ?
    C8 C7 C12 . . 117.81(17) ?
    C8 C7 C6 . . 121.71(16) ?
    C12 C7 C6 . . 120.28(16) ?
    C7 C8 C9 . . 120.24(19) ?
    C7 C8 H8 . . 119.9 ?
    C9 C8 H8 . . 119.9 ?
    C10 C9 C8 . . 121.1(2) ?
    C10 C9 H9 . . 119.4 ?
    C8 C9 H9 . . 119.4 ?
    C9 C10 C11 . . 119.2(2) ?
    C9 C10 H10 . . 120.4 ?
    C11 C10 H10 . . 120.4 ?
    C10 C11 C12 . . 120.3(2) ?
    C10 C11 H11 . . 119.9 ?
    C12 C11 H11 . . 119.9 ?
    C7 C12 C11 . . 121.33(19) ?
    C7 C12 H12 . . 119.3 ?
    C11 C12 H12 . . 119.3 ?
    C18 C13 C14 . . 117.88(17) ?
    C18 C13 C2 . . 119.25(15) ?
    C14 C13 C2 . . 122.56(16) ?
    C15 C14 C13 . . 120.83(19) ?
    C15 C14 H14 . . 119.6 ?
    C13 C14 H14 . . 119.6 ?
    C16 C15 C14 . . 120.4(2) ?
    C16 C15 H15 . . 119.8 ?
    C14 C15 H15 . . 119.8 ?
    C17 C16 C15 . . 119.4(2) ?
    C17 C16 H16 . . 120.3 ?
    C15 C16 H16 . . 120.3 ?
    C16 C17 C18 . . 120.6(2) ?
    C16 C17 H17 . . 119.7 ?
    C18 C17 H17 . . 119.7 ?
    C17 C18 C13 . . 120.92(19) ?
    C17 C18 H18 . . 119.5 ?
    C13 C18 H18 . . 119.5 ?
    C5 C19 H19A . . 109.5 ?
    C5 C19 H19B . . 109.5 ?
    H19A C19 H19B . . 109.5 ?
    C5 C19 H19C . . 109.5 ?
    H19A C19 H19C . . 109.5 ?
    H19B C19 H19C . . 109.5 ?
    O1 C20 O2 . . 123.46(15) ?
    O1 C20 N1 . . 124.70(16) ?
    O2 C20 N1 . . 111.84(14) ?
    O2 C21 C22 . . 107.49(17) ?
    O2 C21 H21A . . 110.2 ?
    C22 C21 H21A . . 110.2 ?
    O2 C21 H21B . . 110.2 ?
    C22 C21 H21B . . 110.2 ?
    H21A C21 H21B . . 108.5 ?
    C21 C22 H22A . . 109.5 ?
    C21 C22 H22B . . 109.5 ?
    H22A C22 H22B . . 109.5 ?
    C21 C22 H22C . . 109.5 ?
    H22A C22 H22C . . 109.5 ?
    H22B C22 H22C . . 109.5 ?
loop_
    _geom_torsion_atom_site_label_1
    _geom_torsion_atom_site_label_2
    _geom_torsion_atom_site_label_3
    _geom_torsion_atom_site_label_4
    _geom_torsion_site_symmetry_1
    _geom_torsion_site_symmetry_2
    _geom_torsion_site_symmetry_3
    _geom_torsion_site_symmetry_4
    _geom_torsion
    _geom_torsion_publ_flag
    C20 N1 C2 C13 . . . . 108.65(16) ?
    C6 N1 C2 C13 . . . . -90.94(17) ?
    C20 N1 C2 C3 . . . . -120.56(16) ?
    C6 N1 C2 C3 . . . . 39.84(19) ?
    N1 C2 C3 C4 . . . . -57.33(19) ?
    C13 C2 C3 C4 . . . . 71.2(2) ?
    C2 C3 C4 C5 . . . . 17.3(2) ?
    C3 C4 C5 C19 . . . . 163.67(16) ?
    C3 C4 C5 C6 . . . . 39.8(2) ?
    C20 N1 C6 C7 . . . . -62.3(2) ?
    C2 N1 C6 C7 . . . . 138.25(14) ?
    C20 N1 C6 C5 . . . . 175.28(14) ?
    C2 N1 C6 C5 . . . . 15.8(2) ?
    C19 C5 C6 N1 . . . . 179.64(15) ?
    C4 C5 C6 N1 . . . . -57.23(19) ?
    C19 C5 C6 C7 . . . . 55.50(19) ?
    C4 C5 C6 C7 . . . . 178.64(15) ?
    N1 C6 C7 C8 . . . . -53.5(2) ?
    C5 C6 C7 C8 . . . . 68.8(2) ?
    N1 C6 C7 C12 . . . . 131.73(16) ?
    C5 C6 C7 C12 . . . . -106.04(18) ?
    C12 C7 C8 C9 . . . . 1.6(3) ?
    C6 C7 C8 C9 . . . . -173.36(18) ?
    C7 C8 C9 C10 . . . . -0.4(3) ?
    C8 C9 C10 C11 . . . . -0.8(4) ?
    C9 C10 C11 C12 . . . . 0.8(3) ?
    C8 C7 C12 C11 . . . . -1.5(3) ?
    C6 C7 C12 C11 . . . . 173.46(16) ?
    C10 C11 C12 C7 . . . . 0.4(3) ?
    N1 C2 C13 C18 . . . . -41.5(2) ?
    C3 C2 C13 C18 . . . . -168.23(16) ?
    N1 C2 C13 C14 . . . . 145.07(16) ?
    C3 C2 C13 C14 . . . . 18.3(2) ?
    C18 C13 C14 C15 . . . . -0.2(3) ?
    C2 C13 C14 C15 . . . . 173.29(17) ?
    C13 C14 C15 C16 . . . . -0.1(3) ?
    C14 C15 C16 C17 . . . . 0.5(3) ?
    C15 C16 C17 C18 . . . . -0.5(3) ?
    C16 C17 C18 C13 . . . . 0.2(3) ?
    C14 C13 C18 C17 . . . . 0.2(3) ?
    C2 C13 C18 C17 . . . . -173.55(17) ?
    C21 O2 C20 O1 . . . . -2.2(3) ?
    C21 O2 C20 N1 . . . . 177.33(15) ?
    C2 N1 C20 O1 . . . . -17.4(2) ?
    C6 N1 C20 O1 . . . . -177.46(16) ?
    C2 N1 C20 O2 . . . . 163.14(14) ?
    C6 N1 C20 O2 . . . . 3.1(2) ?
    C20 O2 C21 C22 . . . . 175.60(17) ?
loop_
    _geom_hbond_atom_site_label_D
    _geom_hbond_atom_site_label_H
    _geom_hbond_atom_site_label_A
    _geom_hbond_site_symmetry_A
    _geom_hbond_distance_DH
    _geom_hbond_distance_HA
    _geom_hbond_distance_DA
    _geom_hbond_angle_DHA
    _geom_hbond_publ_flag
    C2 H2 O1 . 0.98 2.28 2.749(2) 109 no
    C18 H18 O1 . 0.93 2.91 3.519(2) 125 yes
    C14 H14 O2 2_645 0.93 2.82 3.406(2) 122 yes
    C10 H10 O1 2_755 0.93 2.67 3.460(3) 144 yes
    C3 H3B Cg1 2_655 0.97 2.70 3.666(2) 172 yes
data_global
_journal_date_recd_electronic     2011-04-18
_journal_date_accepted     2011-05-19
_journal_name_full     'Acta Crystallographica, Section E'
_journal_year     2011
_journal_volume     67
_journal_issue      6
_journal_page_first     o1530
_journal_page_last     o1530
_journal_paper_category     QO
_journal_coeditor_code     BH2353
_publ_contact_author_name     'Sampath Natarajan'
_publ_contact_author_address
;   Department of Advanced Technology Fusion,
    Konkuk University
    1 Hwayang-dong, Gwangjin-gu
    Seoul -143 701
    Korea
;
_publ_contact_author_email     sampath@konkuk.ac.kr
_publ_contact_author_fax     +82-2-444-6707
_publ_contact_author_phone     +82-2-450-4151
_publ_section_title
;
Ethyl 3-methyl-2,6-diphenylpiperidine-1-carboxylate
;
loop_
    _publ_author_name
    _publ_author_address
    "Natarajan, Sampath"
;
Department of Advanced Technology Fusion
Konkuk University
1 Hwayang-dong, Gwangjin-gu
Seoul-143 701
Republic of Korea
;
    "Mathews, Rita"
;
Department of Advanced Technology Fusion
Konkuk University
1 Hwayang-dong, Gwangjin-gu
Seoul-143 701
Republic of Korea
;
