# Supplementary material for: Ethyl 3-methyl-2,6-diphenyl­piperidine-1-carboxyl­ate
Source: Acta Crystallogr Sect E Struct Rep Online. 2011 May 25;67(Pt 6):o1530. doi: 10.1107/S1600536811019155 (PMC3120568; doi:10.1107/S1600536811019155)
Supplement: Supplementary file 2 [file e-67-o1530-Isup2.hkl]

#
# h,k,l, Fc-squared, Fo-squared, sigma(Fo-squared) and status flag
#
data_I
_shelx_title ' mnps in P21/n'
_shelx_refln_list_code          4
_shelx_F_calc_maximum      171.56
_exptl_crystal_F_000       696.00
_reflns_d_resolution_high  0.8107
 
loop_
 _symmetry_equiv_pos_as_xyz
 'x, y, z'
 '-x+1/2, y+1/2, -z+1/2'
 '-x, -y, -z'
 'x-1/2, -y-1/2, z-1/2'
 
_cell_length_a    10.4113
_cell_length_b    10.6073
_cell_length_c    16.2782
_cell_angle_alpha  90.000
_cell_angle_beta   95.960
_cell_angle_gamma  90.000
 
_shelx_F_squared_multiplier     1.000
 
loop_
 _refln_index_h
 _refln_index_k
 _refln_index_l
 _refln_F_squared_calc
 _refln_F_squared_meas
 _refln_F_squared_sigma
 _refln_observed_status
   2   0   0     3773.03     3345.88     11.98 o
   4   0   0      506.96      521.47      7.06 o
   6   0   0      103.06       83.80      2.68 o
   8   0   0       57.26       50.87      3.02 o
  10   0   0      121.20      128.58      4.26 o
  12   0   0        8.93        8.05      1.87 o
   1   1   0    11002.71    11291.38     79.14 o
   2   1   0     2874.54     2806.71     11.47 o
   3   1   0      593.07      542.07      6.16 o
   4   1   0       29.08       21.27      1.42 o
   5   1   0     2876.04     2843.35     18.98 o
   6   1   0        8.46       11.85      1.65 o
   7   1   0        9.71       10.46      2.01 o
   8   1   0       27.57       23.14      2.55 o
   9   1   0       83.65       82.35      3.65 o
  10   1   0        1.11        5.62      3.63 o
  11   1   0       45.97       47.44      2.91 o
  12   1   0        0.92       -1.01      2.48 o
   0   2   0       20.83       20.14      0.90 o
   1   2   0      284.67      291.50      3.93 o
   2   2   0       59.69       63.65      1.99 o
   3   2   0        2.64        5.45      1.07 o
   4   2   0       32.91       39.58      1.57 o
   5   2   0       42.13       46.56      2.07 o
   6   2   0       84.24      100.61      3.17 o
   7   2   0      455.91      474.94     10.47 o
   8   2   0      132.88      131.26      4.20 o
   9   2   0      127.92      127.01      4.29 o
  10   2   0        7.52       10.20      2.29 o
  11   2   0        2.12       -1.85      3.20 o
  12   2   0        0.34       -1.22      2.35 o
   1   3   0        7.47        6.16      1.00 o
   2   3   0      181.05      161.80      3.84 o
   3   3   0      382.40      343.27      5.98 o
   4   3   0       17.18       17.68      1.42 o
   5   3   0      251.87      242.18      6.40 o
   6   3   0       34.80       48.20      2.42 o
   7   3   0       21.13       22.95      2.50 o
   8   3   0      105.36      124.47      4.15 o
   9   3   0       69.36       77.41      3.59 o
  10   3   0       66.41       54.83      3.41 o
  11   3   0        0.14        3.26      2.85 o
  12   3   0        0.65        1.32      2.20 o
   0   4   0        2.59        0.24      2.08 o
   1   4   0     1161.27      991.72      9.58 o
   2   4   0     1149.21     1084.53     10.65 o
   3   4   0       57.39       61.99      2.01 o
   4   4   0      354.78      328.15      7.27 o
   5   4   0        2.09        5.11      1.57 o
   6   4   0       79.32       96.76      3.20 o
   7   4   0       14.58       10.64      2.29 o
   8   4   0       16.09       14.57      2.60 o
   9   4   0      130.18      121.46      4.34 o
  10   4   0       25.37       24.65      2.66 o
  11   4   0        2.90        3.60      2.77 o
  12   4   0        3.24       -0.49      1.98 o
   1   5   0      236.21      202.01      5.24 o
   2   5   0      450.86      416.91      7.66 o
   3   5   0        0.68        3.56      2.35 o
   4   5   0      210.03      201.85      5.48 o
   5   5   0      531.58      599.22     11.40 o
   6   5   0       20.01       20.57      2.37 o
   7   5   0       16.72       15.34      2.58 o
   8   5   0        5.50        5.49      3.48 o
   9   5   0       32.47       30.52      2.80 o
  10   5   0        0.05       -1.46      3.22 o
  11   5   0       23.46       26.09      2.08 o
   0   6   0     1608.69     1341.97     14.60 o
   1   6   0       45.94       48.47      2.13 o
   2   6   0        0.11       -0.77      2.78 o
   3   6   0        9.34        9.49      1.90 o
   4   6   0        4.96        2.87      3.23 o
   5   6   0      487.21      457.61     10.95 o
   6   6   0      192.70      197.87      6.32 o
   7   6   0        3.33        3.89      4.09 o
   8   6   0       20.42       23.73      2.70 o
   9   6   0        1.72       -3.53      3.53 o
  10   6   0       55.73       58.89      2.95 o
  11   6   0        0.39        1.22      2.18 o
   1   7   0      242.42      230.70      6.25 o
   2   7   0      233.75      237.99      6.39 o
   3   7   0      110.92      105.83      3.45 o
   4   7   0        0.40        0.00      3.53 o
   5   7   0      155.38      155.98      4.56 o
   6   7   0       34.21       33.02      3.06 o
   7   7   0      102.17      106.88      4.19 o
   8   7   0        0.54        6.00      3.33 o
   9   7   0        0.17       -3.42      3.42 o
  10   7   0        3.21        3.63      1.67 o
   0   8   0      433.43      354.64     10.20 o
   1   8   0        1.32        5.13      3.36 o
   2   8   0      621.24      576.28     12.56 o
   3   8   0       77.84       85.03      3.52 o
   4   8   0       22.62       24.37      2.69 o
   5   8   0       34.19       30.15      2.97 o
   6   8   0        9.16       10.70      2.47 o
   7   8   0        3.67        6.00      2.30 o
   8   8   0       19.35       23.01      2.58 o
   9   8   0        1.35        4.45      2.41 o
  10   8   0        5.24        4.33      1.43 o
   1   9   0       53.98       53.33      3.31 o
   2   9   0       25.07       24.74      2.58 o
   3   9   0      186.10      214.14      6.64 o
   4   9   0        1.28        3.43      2.29 o
   5   9   0        5.17       12.00      2.39 o
   6   9   0       25.08       27.77      2.78 o
   7   9   0       35.58       35.15      2.85 o
   8   9   0        5.97        6.69      1.77 o
   9   9   0        0.40       -0.51      1.86 o
   0  10   0       48.48       43.67      3.10 o
   1  10   0        4.33        4.29      2.47 o
   2  10   0        0.48       -3.98      3.98 o
   3  10   0        2.80        5.53      3.97 o
   4  10   0        6.71       -1.20      4.06 o
   5  10   0        4.08        5.44      3.34 o
   6  10   0       11.70       21.03      2.29 o
   7  10   0        1.74        3.66      2.69 o
   8  10   0        1.09        3.74      1.90 o
   1  11   0       78.22       79.89      3.62 o
   2  11   0        0.03        0.66      3.35 o
   3  11   0       18.05       26.52      2.69 o
   4  11   0       32.18       36.55      2.62 o
   5  11   0       16.60       27.24      2.27 o
   6  11   0       15.95       18.40      1.79 o
   0  12   0        0.00        2.70      2.88 o
   1  12   0        0.50        3.15      3.01 o
   2  12   0       42.27       30.87      2.34 o
   3  12   0       22.21       19.31      2.10 o
   4  12   0        2.54        4.45      1.62 o
   5  12   0       29.38       22.64      1.91 o
   1  13   0        1.10        3.87      1.42 o
 -11   0   1       16.19       20.27      2.50 o
  -9   0   1       43.16       40.33      3.09 o
  -7   0   1      200.21      203.20      5.99 o
  -5   0   1      771.93      765.45      9.78 o
  -3   0   1        8.12       14.24      1.13 o
  -1   0   1     7289.69     6415.55     52.79 o
   1   0   1      889.06      829.70      4.73 o
   3   0   1     3594.53     3417.19     15.26 o
   5   0   1      311.12      302.12      6.44 o
   7   0   1      576.22      578.67     11.29 o
   9   0   1       96.09      100.97      3.88 o
  11   0   1       26.23       30.43      2.72 o
 -12   1   1        0.56       -2.08      2.43 o
 -11   1   1        1.17        4.76      3.16 o
 -10   1   1        7.08        5.65      3.86 o
  -9   1   1        6.01       10.92      2.50 o
  -8   1   1      115.45      110.51      3.85 o
  -7   1   1        3.20        3.58      2.89 o
  -6   1   1        2.46        4.57      1.50 o
  -5   1   1     1766.34     1702.23     14.71 o
  -4   1   1      739.32      640.56      7.88 o
  -3   1   1      625.12      516.98      6.02 o
  -2   1   1      597.60      507.65      5.09 o
  -1   1   1     1129.45      937.22      5.58 o
   0   1   1        0.02        2.14      0.58 o
   1   1   1      764.04      737.07      5.22 o
   2   1   1    16896.19    18072.54    132.41 o
   3   1   1     4827.19     4611.85     18.26 o
   4   1   1     4642.74     4613.54     21.32 o
   5   1   1      108.27      150.71      4.22 o
   6   1   1       13.07       11.80      1.78 o
   7   1   1      182.02      180.99      5.41 o
   8   1   1       77.40       69.20      3.42 o
   9   1   1        7.28        4.67      3.97 o
  10   1   1       20.93       26.06      2.66 o
  11   1   1        7.65        5.81      2.20 o
  12   1   1        1.22        3.60      2.41 o
 -12   2   1        0.00        1.01      1.49 o
 -11   2   1        0.10       -0.83      2.95 o
 -10   2   1       45.89       37.88      3.05 o
  -9   2   1      265.55      266.34      7.52 o
  -8   2   1       38.19       31.42      2.74 o
  -7   2   1       12.43       16.24      2.09 o
  -6   2   1      112.46      100.58      2.99 o
  -5   2   1      781.78      808.30     10.68 o
  -4   2   1       80.52       86.47      2.69 o
  -3   2   1     2029.51     1907.97     12.34 o
  -2   2   1       22.79       14.17      1.12 o
  -1   2   1     2780.01     2331.36     10.56 o
   0   2   1     7573.58     7113.35     66.04 o
   1   2   1     5702.32     5513.11     68.85 o
   2   2   1    13065.90    13592.66    125.83 o
   3   2   1      988.74      942.65      8.78 o
   4   2   1      137.18      109.54      3.32 o
   5   2   1     1080.88     1140.80     12.79 o
   6   2   1        3.88       -3.09      3.33 o
   7   2   1      340.66      318.63      9.07 o
   8   2   1       12.51       10.97      2.29 o
   9   2   1        7.94       13.52      2.54 o
  10   2   1        0.02       -0.50      3.49 o
  11   2   1       10.65        9.61      2.13 o
  12   2   1       11.00        7.96      1.74 o
 -12   3   1        4.08        3.96      2.17 o
 -11   3   1       13.00       13.10      2.26 o
 -10   3   1       45.87       46.27      3.06 o
  -9   3   1       20.90       18.95      2.71 o
  -8   3   1        4.92        0.98      3.63 o
  -7   3   1      386.03      368.25      9.67 o
  -6   3   1        6.15        9.90      1.60 o
  -5   3   1       45.37       39.89      1.97 o
  -4   3   1     3275.33     3250.40     19.95 o
  -3   3   1       51.71       40.74      1.57 o
  -2   3   1      847.39      770.44      7.82 o
  -1   3   1       72.32       58.46      1.79 o
   0   3   1      272.81      237.54      2.94 o
   1   3   1     1397.85     1309.00      9.46 o
   2   3   1       38.51       47.97      1.53 o
   3   3   1      575.35      641.81      8.06 o
   4   3   1      190.42      208.25      5.43 o
   5   3   1      374.75      347.03      7.61 o
   6   3   1      189.61      202.21      5.79 o
   7   3   1       79.88       93.91      3.54 o
   8   3   1       53.41       62.52      3.41 o
   9   3   1        7.82        1.57      4.21 o
  10   3   1       12.65        7.23      3.78 o
  11   3   1        5.24        6.54      1.87 o
  12   3   1        0.01       -1.25      2.05 o
 -12   4   1        0.47        2.87      1.90 o
 -11   4   1        2.82        3.84      2.69 o
 -10   4   1       28.72       23.88      2.75 o
  -9   4   1        4.53        6.51      3.50 o
  -8   4   1      347.98      375.24     10.74 o
  -7   4   1      100.67      113.15      3.98 o
  -6   4   1        1.93        5.49      1.74 o
  -5   4   1     1441.67     1399.88     15.81 o
  -4   4   1      190.61      224.83      6.10 o
  -3   4   1      489.88      436.61      7.41 o
  -2   4   1      156.47      158.19      4.31 o
  -1   4   1        4.10        2.20      1.84 o
   0   4   1      535.24      435.77     10.55 o
   1   4   1       86.01       89.24      2.54 o
   2   4   1       56.95       52.27      1.79 o
   3   4   1       80.20       55.53      1.97 o
   4   4   1      586.68      565.74      9.36 o
   5   4   1        4.58        6.93      1.66 o
   6   4   1       14.25       13.17      2.11 o
   7   4   1       49.19       50.95      2.96 o
   8   4   1      170.77      163.69      4.72 o
   9   4   1       58.76       59.75      3.28 o
  10   4   1        3.91        9.98      2.10 o
  11   4   1        2.53        0.17      2.57 o
  12   4   1        4.12        2.40      1.87 o
 -11   5   1        0.01       -2.58      2.58 o
 -10   5   1       13.66       12.64      2.43 o
  -9   5   1       25.23       29.14      2.86 o
  -8   5   1       12.95       16.67      2.58 o
  -7   5   1      171.11      167.84      4.98 o
  -6   5   1       85.47       86.34      3.40 o
  -5   5   1      163.94      158.13      4.85 o
  -4   5   1      190.61      217.21      5.68 o
  -3   5   1     1116.59     1202.48     13.56 o
  -2   5   1     1488.63     1419.55     13.82 o
  -1   5   1      217.92      182.37      5.11 o
   0   5   1      972.06      772.22      6.94 o
   1   5   1      575.40      574.19      8.55 o
   2   5   1      129.58      103.15      2.98 o
   3   5   1      411.62      430.82      8.29 o
   4   5   1      376.09      388.22      8.62 o
   5   5   1       51.52       52.74      2.70 o
   6   5   1      343.47      343.57      9.84 o
   7   5   1       76.60       85.70      3.56 o
   8   5   1       53.69       43.02      3.24 o
   9   5   1       10.17        8.55      2.52 o
  10   5   1        2.05        4.06      3.00 o
  11   5   1       15.64       12.61      1.80 o
 -11   6   1        3.66        5.07      1.45 o
 -10   6   1        0.28        1.80      2.74 o
  -9   6   1        0.06        3.71      3.04 o
  -8   6   1        1.40       -2.33      3.61 o
  -7   6   1      299.09      311.03      8.73 o
  -6   6   1       94.90       86.54      3.72 o
  -5   6   1      115.51      115.80      3.68 o
  -4   6   1        2.34        0.57      2.97 o
  -3   6   1        0.04       -1.87      2.80 o
  -2   6   1      925.41      882.44     12.43 o
  -1   6   1        6.50        3.78      2.58 o
   0   6   1      971.85      861.83      8.34 o
   1   6   1        5.70        2.78      2.54 o
   2   6   1      529.48      556.77     10.15 o
   3   6   1        7.67        3.81      1.67 o
   4   6   1       25.20       29.13      2.36 o
   5   6   1       19.27       17.01      2.43 o
   6   6   1      241.47      255.92      7.96 o
   7   6   1        5.00        5.99      3.87 o
   8   6   1       10.53       14.55      2.55 o
   9   6   1        1.71        3.85      3.22 o
  10   6   1       16.57       12.33      2.28 o
  11   6   1        0.12        1.05      1.94 o
 -10   7   1        0.11        2.83      2.23 o
  -9   7   1        3.03        3.19      3.19 o
  -8   7   1       10.33        7.96      3.99 o
  -7   7   1       15.21       18.27      2.72 o
  -6   7   1        5.71       10.67      2.42 o
  -5   7   1      315.63      317.45      8.55 o
  -4   7   1       46.30       55.62      3.10 o
  -3   7   1      110.86      117.40      3.69 o
  -2   7   1       84.20       69.86      2.89 o
  -1   7   1       41.60       37.81      2.50 o
   0   7   1       92.05       85.81      2.78 o
   1   7   1       21.24       23.83      2.28 o
   2   7   1       57.40       56.93      2.79 o
   3   7   1      293.71      279.12      7.41 o
   4   7   1        2.48        3.18      3.66 o
   5   7   1      180.72      186.79      5.56 o
   6   7   1      149.70      148.29      4.60 o
   7   7   1       29.07       39.28      2.99 o
   8   7   1       19.35       20.52      2.70 o
   9   7   1        0.06       -2.50      3.01 o
  10   7   1       22.11       22.00      2.02 o
 -10   8   1       22.09       21.03      1.75 o
  -9   8   1       11.06       14.77      1.99 o
  -8   8   1        0.38        3.93      2.96 o
  -7   8   1        0.07        2.42      2.95 o
  -6   8   1       13.97        8.05      4.23 o
  -5   8   1        6.88        5.48      3.86 o
  -4   8   1       49.00       49.28      3.15 o
  -3   8   1       61.33       66.67      3.32 o
  -2   8   1      113.64       88.39      3.42 o
  -1   8   1        5.33        5.04      2.02 o
   0   8   1       40.66       32.82      1.90 o
   1   8   1      111.16      104.92      3.72 o
   2   8   1       97.80       93.96      3.73 o
   3   8   1        2.27        2.82      2.22 o
   4   8   1       31.66       29.25      2.98 o
   5   8   1        7.97       10.59      2.38 o
   6   8   1      172.28      196.54      5.46 o
   7   8   1       48.88       54.96      3.40 o
   8   8   1        8.40        9.72      2.19 o
   9   8   1        0.03        0.89      2.50 o
  10   8   1        4.39        3.32      1.84 o
  -9   9   1       14.50       15.95      1.61 o
  -8   9   1       34.41       36.71      2.48 o
  -7   9   1       19.18       16.61      2.47 o
  -6   9   1        0.68        3.77      3.54 o
  -5   9   1       23.25       25.47      2.66 o
  -4   9   1       13.11        7.58      4.29 o
  -3   9   1       15.30       16.16      2.79 o
  -2   9   1      255.08      264.56      8.13 o
  -1   9   1       45.66       37.54      3.09 o
   0   9   1      105.84      100.69      2.75 o
   1   9   1       49.59       36.44      3.05 o
   2   9   1      237.27      221.47      6.88 o
   3   9   1      153.74      128.58      4.34 o
   4   9   1        7.85        1.30      4.28 o
   5   9   1        3.25       -1.52      4.01 o
   6   9   1       36.61       44.28      3.06 o
   7   9   1        0.06       -1.98      3.15 o
   8   9   1        0.23        0.00      2.38 o
   9   9   1        0.26        1.36      1.83 o
  -8  10   1       36.98       40.26      2.02 o
  -7  10   1        0.68        2.66      1.72 o
  -6  10   1        0.86        2.82      2.82 o
  -5  10   1        1.11       -1.53      3.42 o
  -4  10   1      149.43      173.29      5.44 o
  -3  10   1      323.07      286.33      8.43 o
  -2  10   1       88.78       91.76      3.78 o
  -1  10   1       21.57       18.69      2.80 o
   0  10   1       24.54       18.22      1.89 o
   1  10   1      101.81       91.50      3.84 o
   2  10   1        1.13        2.31      4.00 o
   3  10   1      417.08      415.98     11.44 o
   4  10   1        0.18       -3.83      3.83 o
   5  10   1        6.92       12.62      2.25 o
   6  10   1        0.31       -0.55      3.28 o
   7  10   1        0.69       -0.57      2.83 o
   8  10   1        2.09        1.13      1.92 o
  -6  11   1       42.89       53.81      2.54 o
  -5  11   1        6.24        3.19      3.01 o
  -4  11   1        3.54        1.12      3.30 o
  -3  11   1      231.05      242.12      7.11 o
  -2  11   1      106.81       96.10      3.99 o
  -1  11   1       67.72       58.52      3.45 o
   0  11   1        0.09       -0.66      2.41 o
   1  11   1        1.11       -0.45      3.50 o
   2  11   1       92.73       81.66      3.62 o
   3  11   1       75.18       65.74      3.44 o
   4  11   1        0.00       -1.65      3.23 o
   5  11   1       42.48       47.75      2.71 o
   6  11   1       18.30       21.46      1.93 o
  -5  12   1       50.28       49.98      2.33 o
  -4  12   1        6.97        9.29      1.70 o
  -3  12   1       57.49       68.98      2.77 o
  -2  12   1        7.93        5.67      2.02 o
  -1  12   1        1.75        4.94      2.71 o
   0  12   1        5.27       -0.50      2.19 o
   1  12   1        0.24        3.94      2.75 o
   2  12   1       14.31       18.04      2.10 o
   3  12   1        2.48        5.10      2.87 o
   4  12   1        0.01        1.50      2.31 o
  -1  13   1        2.79       -0.45      2.15 o
   0  13   1        5.80        1.68      1.15 o
   1  13   1        4.69       -0.53      2.11 o
 -12   0   2       15.95       10.27      1.92 o
 -10   0   2        4.06        4.38      3.83 o
  -8   0   2      256.24      269.06      7.57 o
  -6   0   2      388.64      348.33      7.76 o
  -4   0   2     1328.08     1076.25     10.04 o
  -2   0   2      887.57      642.22      5.66 o
   0   0   2    12323.42    13988.75    128.46 o
   2   0   2     1333.29     1304.32      8.37 o
   4   0   2      584.27      634.02      8.11 o
   6   0   2      494.50      518.93      9.76 o
   8   0   2       21.41       17.28      2.56 o
  10   0   2       82.76       79.98      3.71 o
  12   0   2       77.68       72.56      2.77 o
 -12   1   2        0.00       -0.60      2.55 o
 -11   1   2        0.29        0.44      3.25 o
 -10   1   2       22.35       21.57      2.79 o
  -9   1   2       78.74       67.65      3.54 o
  -8   1   2        3.01        6.64      3.50 o
  -7   1   2       33.52       30.94      2.31 o
  -6   1   2      351.63      360.56      8.01 o
  -5   1   2      215.61      235.86      5.85 o
  -4   1   2      118.31      102.54      3.12 o
  -3   1   2      774.45      698.56      7.15 o
  -2   1   2     6400.76     5687.10     17.48 o
  -1   1   2     1928.02     1751.17      8.21 o
   0   1   2       52.90       50.31      1.02 o
   1   1   2     2244.94     2136.64      9.40 o
   2   1   2     1718.80     1592.97      9.47 o
   3   1   2      535.28      544.84      6.66 o
   4   1   2     1165.59     1127.65     10.89 o
   5   1   2       10.68       10.21      1.55 o
   6   1   2     1299.74     1368.80     15.67 o
   7   1   2      242.99      230.87      6.69 o
   8   1   2      108.05      106.33      3.88 o
   9   1   2        4.73        1.30      3.98 o
  10   1   2        0.34        2.75      3.29 o
  11   1   2       62.01       55.27      3.08 o
  12   1   2       15.18       11.50      1.80 o
 -12   2   2        4.32        0.42      2.29 o
 -11   2   2        0.65        2.92      2.91 o
 -10   2   2       34.61       27.73      2.84 o
  -9   2   2       45.23       40.66      3.04 o
  -8   2   2      153.65      144.52      4.36 o
  -7   2   2       85.22       80.57      3.14 o
  -6   2   2        0.34        3.34      2.35 o
  -5   2   2      708.26      678.62      9.77 o
  -4   2   2     1046.28     1003.40     10.46 o
  -3   2   2      449.71      418.66      6.03 o
  -2   2   2     2740.48     2424.22     12.46 o
  -1   2   2      104.12       97.90      2.62 o
   0   2   2      858.48      798.53      6.14 o
   1   2   2     9166.06     9543.42     97.87 o
   2   2   2     3883.75     3944.55     16.47 o
   3   2   2       15.05       12.85      1.18 o
   4   2   2        4.74        2.50      2.13 o
   5   2   2     2941.14     3124.00     21.52 o
   6   2   2      385.32      387.03      8.79 o
   7   2   2       12.06       13.74      2.15 o
   8   2   2      257.61      248.50      6.97 o
   9   2   2      165.52      151.00      4.75 o
  10   2   2       94.35       88.98      3.58 o
  11   2   2        6.90        8.74      2.11 o
  12   2   2        0.47       -0.84      2.12 o
 -12   3   2        0.01       -0.87      2.12 o
 -11   3   2        0.70       -1.76      3.08 o
 -10   3   2       21.72       26.56      2.71 o
  -9   3   2       29.22       39.86      3.09 o
  -8   3   2       89.04       92.79      3.88 o
  -7   3   2       46.15       47.92      2.82 o
  -6   3   2      546.23      530.26     10.30 o
  -5   3   2       23.38       36.35      1.97 o
  -4   3   2      107.54       95.09      2.85 o
  -3   3   2     1519.17     1350.51     11.60 o
  -2   3   2      143.83      118.59      3.44 o
  -1   3   2      367.17      333.07      5.04 o
   0   3   2      872.41      854.12     16.91 o
   1   3   2      373.67      309.64      4.95 o
   2   3   2     1878.66     1926.56     12.86 o
   3   3   2      219.53      213.29      5.06 o
   4   3   2     1103.95     1149.90     12.38 o
   5   3   2      548.60      516.47      9.56 o
   6   3   2      275.00      261.37      7.78 o
   7   3   2        2.97        5.30      2.16 o
   8   3   2       35.15       30.70      3.06 o
   9   3   2        6.40       14.20      2.40 o
  10   3   2       23.28       19.69      2.66 o
  11   3   2        1.55        2.14      2.65 o
  12   3   2        0.17        1.15      1.94 o
 -12   4   2       14.21       12.60      1.48 o
 -11   4   2        1.81        3.51      2.69 o
 -10   4   2       74.50       77.20      3.66 o
  -9   4   2        0.09        2.08      3.51 o
  -8   4   2       39.19       39.42      3.02 o
  -7   4   2        1.06        5.48      3.11 o
  -6   4   2        6.16        8.51      1.86 o
  -5   4   2       52.90       54.56      2.36 o
  -4   4   2      241.34      232.18      6.27 o
  -3   4   2       51.19       48.41      1.93 o
  -2   4   2       80.69       68.63      1.99 o
  -1   4   2      518.31      478.54      6.89 o
   0   4   2      339.15      294.89      8.12 o
   1   4   2     1676.81     1663.69     12.82 o
   2   4   2       91.37       82.00      2.22 o
   3   4   2     1233.75     1137.35     12.12 o
   4   4   2       16.82       17.05      1.68 o
   5   4   2      149.96      134.34      3.89 o
   6   4   2        2.17        2.23      3.22 o
   7   4   2      238.98      221.74      6.52 o
   8   4   2      136.68      132.07      4.50 o
   9   4   2        3.70       -0.51      4.24 o
  10   4   2        2.95        8.10      2.02 o
  11   4   2        7.21        0.63      2.82 o
 -11   5   2       55.60       58.38      2.59 o
 -10   5   2       73.14       77.82      3.59 o
  -9   5   2        8.56       10.09      2.47 o
  -8   5   2        0.22       -0.26      3.44 o
  -7   5   2      221.47      218.55      6.75 o
  -6   5   2       28.81       33.99      2.64 o
  -5   5   2      442.31      536.59     10.76 o
  -4   5   2       91.41       87.45      2.90 o
  -3   5   2      115.17      120.36      3.43 o
  -2   5   2        0.04       -2.56      2.56 o
  -1   5   2      192.93      163.99      4.34 o
   0   5   2      642.87      611.34      6.30 o
   1   5   2      143.32      124.70      3.89 o
   2   5   2       10.35        6.95      1.57 o
   3   5   2        0.72        3.18      2.26 o
   4   5   2       20.00       20.14      1.99 o
   5   5   2       86.58       99.19      3.33 o
   6   5   2       37.43       37.60      2.77 o
   7   5   2      230.82      250.33      7.98 o
   8   5   2       98.16      104.78      4.15 o
   9   5   2        9.45       11.80      2.29 o
  10   5   2        3.09        0.19      3.47 o
  11   5   2        4.01        1.30      2.40 o
 -11   6   2       12.45       10.78      1.61 o
 -10   6   2        3.90        4.69      2.81 o
  -9   6   2        0.12       -0.46      3.24 o
  -8   6   2       25.29       36.47      2.80 o
  -7   6   2       61.00       78.49      3.62 o
  -6   6   2        4.66        3.39      4.21 o
  -5   6   2      313.84      324.06      9.19 o
  -4   6   2       87.27       84.03      3.09 o
  -3   6   2       48.86       52.52      2.48 o
  -2   6   2      264.78      243.61      6.93 o
  -1   6   2        9.55        8.55      1.61 o
   0   6   2        2.30        2.58      1.65 o
   1   6   2       17.52        9.44      1.50 o
   2   6   2      102.55       96.23      2.99 o
   3   6   2      130.15      132.76      3.80 o
   4   6   2       13.33       20.95      2.21 o
   5   6   2      282.14      302.53      7.91 o
   6   6   2      514.53      543.99     12.80 o
   7   6   2       60.63       67.83      3.64 o
   8   6   2        1.46        2.03      3.65 o
   9   6   2        0.33       -0.88      3.25 o
  10   6   2        8.35       10.64      1.91 o
  11   6   2       41.24       40.57      2.16 o
 -10   7   2        0.18        3.41      2.28 o
  -9   7   2       41.02       43.82      2.77 o
  -8   7   2       81.55       79.32      3.87 o
  -7   7   2      342.59      360.66      9.55 o
  -6   7   2      187.27      205.04      5.88 o
  -5   7   2       72.69       78.48      3.63 o
  -4   7   2        2.92        0.68      3.35 o
  -3   7   2        3.98       -1.04      3.55 o
  -2   7   2        0.93        1.56      2.84 o
  -1   7   2       17.71       13.62      1.97 o
   0   7   2      452.51      387.78     17.14 o
   1   7   2       98.33       86.54      3.10 o
   2   7   2       70.38       68.39      2.92 o
   3   7   2       12.66       12.71      2.19 o
   4   7   2      429.22      467.77     11.23 o
   5   7   2       21.54       19.83      2.64 o
   6   7   2       26.54       30.83      2.91 o
   7   7   2       79.46       85.37      3.66 o
   8   7   2       55.59       61.28      3.33 o
   9   7   2        8.23        9.30      2.00 o
  10   7   2        0.11        3.13      2.20 o
 -10   8   2       23.15       22.87      1.89 o
  -9   8   2        8.23        4.36      3.09 o
  -8   8   2        3.59        6.10      1.90 o
  -7   8   2        8.45        6.77      3.78 o
  -6   8   2       50.04       52.70      3.33 o
  -5   8   2        7.18        7.15      2.35 o
  -4   8   2       43.32       50.61      3.32 o
  -3   8   2       93.05       86.17      3.79 o
  -2   8   2      224.64      205.23      6.18 o
  -1   8   2        5.55        6.80      3.85 o
   0   8   2      314.76      276.76     14.56 o
   1   8   2        0.45        3.42      3.46 o
   2   8   2      177.83      183.31      5.88 o
   3   8   2       13.48       13.08      2.69 o
   4   8   2       76.48       83.68      3.71 o
   5   8   2       69.34       82.50      3.73 o
   6   8   2        0.64        1.28      3.65 o
   7   8   2        0.73        4.45      2.88 o
   8   8   2        7.74        8.24      2.01 o
   9   8   2        2.39        3.02      1.73 o
  -9   9   2        2.10        1.67      1.99 o
  -8   9   2        5.79        4.72      2.75 o
  -7   9   2        5.65       11.00      2.21 o
  -6   9   2        6.66        9.75      2.40 o
  -5   9   2       16.04       20.74      2.69 o
  -4   9   2       32.02       38.69      2.99 o
  -3   9   2       56.43       51.37      3.36 o
  -2   9   2        0.65       -3.10      4.15 o
  -1   9   2      298.25      305.22      8.46 o
   0   9   2      264.09      234.51      4.82 o
   1   9   2      105.92      104.50      4.02 o
   2   9   2       38.79       39.70      3.20 o
   3   9   2        0.11        3.93      3.93 o
   4   9   2        3.52        5.72      3.64 o
   5   9   2        9.90       11.44      2.50 o
   6   9   2        0.13        1.82      3.22 o
   7   9   2       56.90       56.63      3.10 o
   8   9   2        2.09        0.72      2.52 o
   9   9   2        3.42        2.59      1.35 o
  -8  10   2        2.81        2.70      2.24 o
  -7  10   2       22.13       31.60      2.29 o
  -6  10   2       16.73       18.29      2.46 o
  -5  10   2       18.66       16.91      2.71 o
  -4  10   2        2.16        4.28      3.68 o
  -3  10   2        8.32        9.75      2.53 o
  -2  10   2      102.52       94.28      3.86 o
  -1  10   2      130.80      127.11      4.33 o
   0  10   2       48.11       43.63      2.20 o
   1  10   2       78.59       76.77      3.70 o
   2  10   2      106.09       90.22      3.82 o
   3  10   2       27.20       34.52      2.80 o
   4  10   2       38.97       38.37      3.20 o
   5  10   2        4.00        3.36      3.77 o
   6  10   2       14.79       15.31      2.35 o
   7  10   2       11.66       11.43      1.96 o
  -6  11   2        0.83        1.61      2.25 o
  -5  11   2       31.01       34.77      2.48 o
  -4  11   2      107.35      112.42      3.85 o
  -3  11   2        0.64       -3.36      3.36 o
  -2  11   2        4.62        5.44      3.46 o
  -1  11   2       18.26       12.31      2.59 o
   0  11   2       43.03       37.15      5.42 o
   1  11   2       35.71       32.44      2.92 o
   2  11   2        9.91        5.52      2.51 o
   3  11   2        0.23       -3.52      3.52 o
   4  11   2       24.10       18.52      2.52 o
   5  11   2       15.10       16.10      2.10 o
   6  11   2        2.79        4.44      2.33 o
  -5  12   2        0.51        3.39      1.32 o
  -4  12   2        7.72        7.27      1.70 o
  -3  12   2        4.32        6.61      1.78 o
  -2  12   2       21.69       18.32      2.21 o
  -1  12   2       34.57       32.49      2.47 o
   0  12   2        0.18        1.32      2.03 o
   1  12   2       23.35       18.15      2.10 o
   2  12   2        0.53       -2.84      2.84 o
   3  12   2        3.08        4.65      2.56 o
   4  12   2        8.50        7.71      1.67 o
   0  13   2        0.03        1.36      1.20 o
 -11   0   3        3.78       -2.61      3.46 o
  -9   0   3      241.99      236.32      6.92 o
  -7   0   3      502.94      476.22     10.36 o
  -5   0   3      571.18      567.87      8.66 o
  -3   0   3       56.64       53.68      1.75 o
  -1   0   3     5179.73     4708.40     14.58 o
   1   0   3      597.09      563.45      5.30 o
   3   0   3       33.58       28.57      1.67 o
   5   0   3      976.89     1025.07     12.35 o
   7   0   3       74.09       80.75      3.19 o
   9   0   3       55.12       51.33      3.37 o
  11   0   3        0.30        5.65      1.83 o
 -12   1   3        0.18       -0.30      2.50 o
 -11   1   3       20.03       17.45      2.52 o
 -10   1   3        1.51       -3.91      3.91 o
  -9   1   3       41.45       39.15      3.04 o
  -8   1   3       17.66       12.41      2.37 o
  -7   1   3      101.30       97.23      3.33 o
  -6   1   3       88.00       69.53      2.61 o
  -5   1   3       23.70       27.91      1.81 o
  -4   1   3      465.05      456.03      7.00 o
  -3   1   3      468.16      376.44      5.59 o
  -2   1   3     3319.37     2969.85     13.36 o
  -1   1   3     3534.52     3291.14     12.67 o
   0   1   3      386.99      373.59      3.06 o
   1   1   3    10600.68    11022.50    102.67 o
   2   1   3     6601.01     6670.67     21.24 o
   3   1   3      617.31      570.47      7.14 o
   4   1   3      453.48      485.61      7.55 o
   5   1   3      285.41      274.80      6.78 o
   6   1   3        2.83        3.20      2.78 o
   7   1   3        6.22        6.25      2.24 o
   8   1   3       63.74       67.47      3.32 o
   9   1   3        6.09        6.28      2.37 o
  10   1   3        8.15        1.22      4.01 o
  11   1   3       12.37       11.54      2.15 o
  12   1   3        1.70        1.42      2.03 o
 -12   2   3       12.57       13.48      1.78 o
 -11   2   3       14.29       12.61      2.32 o
 -10   2   3        8.87        3.03      3.76 o
  -9   2   3      308.06      310.02      8.93 o
  -8   2   3       19.20       25.60      2.85 o
  -7   2   3      396.07      381.35      9.55 o
  -6   2   3      640.81      647.11     11.03 o
  -5   2   3      102.36       96.01      2.79 o
  -4   2   3      108.18      102.77      2.98 o
  -3   2   3       73.81       50.65      1.65 o
  -2   2   3      330.48      327.73      4.99 o
  -1   2   3     2411.53     2229.94     11.70 o
   0   2   3    11557.51    12244.09    138.49 o
   1   2   3     3578.70     3601.38     15.18 o
   2   2   3      102.39      110.19      2.84 o
   3   2   3        7.66       10.10      1.21 o
   4   2   3      126.56      126.30      3.88 o
   5   2   3       35.29       42.66      2.19 o
   6   2   3      312.71      329.32      8.31 o
   7   2   3       65.06       61.46      3.25 o
   8   2   3      132.90      135.29      4.39 o
   9   2   3        0.67        2.62      3.61 o
  10   2   3       10.97       15.23      2.35 o
  11   2   3        0.00        2.91      2.55 o
  12   2   3       11.26       10.70      1.55 o
 -12   3   3        0.84        3.09      2.05 o
 -11   3   3        0.88       -2.91      2.98 o
 -10   3   3        6.72        6.33      2.42 o
  -9   3   3       49.37       60.70      3.50 o
  -8   3   3        0.53        0.49      3.64 o
  -7   3   3       30.49       35.91      2.43 o
  -6   3   3       51.84       56.07      2.70 o
  -5   3   3      240.36      234.51      6.46 o
  -4   3   3     1063.01     1157.61     12.36 o
  -3   3   3      229.84      220.41      5.25 o
  -2   3   3      248.45      228.01      4.70 o
  -1   3   3        3.90        3.87      1.06 o
   0   3   3     1029.70     1066.67     31.77 o
   1   3   3     4610.90     4691.02     19.65 o
   2   3   3      527.61      521.88      7.12 o
   3   3   3     2710.54     2923.24     18.46 o
   4   3   3       63.97       72.89      2.39 o
   5   3   3        0.32        4.08      2.56 o
   6   3   3       80.67       99.56      3.28 o
   7   3   3      457.43      483.60     11.50 o
   8   3   3      233.86      246.27      7.08 o
   9   3   3       69.17       62.19      3.43 o
  10   3   3       22.87       23.45      2.56 o
  11   3   3        4.07        3.51      1.78 o
  12   3   3        0.20       -1.21      1.86 o
 -12   4   3        3.82        3.19      1.27 o
 -11   4   3       15.59       11.67      1.98 o
 -10   4   3        7.25        7.38      3.85 o
  -9   4   3      236.52      225.00      6.28 o
  -8   4   3        2.87        2.31      3.74 o
  -7   4   3       98.54       96.06      3.60 o
  -6   4   3        8.84        4.75      3.36 o
  -5   4   3        4.12        3.31      2.48 o
  -4   4   3     1610.11     1566.58     15.49 o
  -3   4   3     1178.79     1081.01     11.96 o
  -2   4   3        1.77        4.55      1.25 o
  -1   4   3       93.07       95.06      2.81 o
   0   4   3      428.85      435.76      5.84 o
   1   4   3        0.84        1.74      1.94 o
   2   4   3     1083.72     1147.75     11.71 o
   3   4   3     1073.16     1043.55     12.15 o
   4   4   3      105.13      118.88      3.47 o
   5   4   3      269.07      279.86      7.61 o
   6   4   3      124.28      127.73      3.87 o
   7   4   3      976.00     1046.11     17.14 o
   8   4   3       98.66      109.78      4.25 o
   9   4   3      243.82      237.33      7.01 o
  10   4   3        0.27        1.05      3.05 o
  11   4   3       14.38       16.50      1.88 o
 -11   5   3        7.98        2.20      2.75 o
 -10   5   3       23.26       20.05      2.52 o
  -9   5   3        2.85        4.50      3.47 o
  -8   5   3        2.10       -2.88      4.01 o
  -7   5   3        1.20       -1.49      3.64 o
  -6   5   3      109.43      102.78      3.63 o
  -5   5   3       26.23       28.54      2.26 o
  -4   5   3       98.70       96.68      2.97 o
  -3   5   3        0.43       -1.16      2.42 o
  -2   5   3      105.53      106.36      3.12 o
  -1   5   3      458.64      445.98      7.97 o
   0   5   3      137.95      139.86      4.73 o
   1   5   3      134.52      150.87      4.24 o
   2   5   3      175.02      166.61      4.81 o
   3   5   3       21.43       18.26      1.84 o
   4   5   3       17.35       24.11      2.01 o
   5   5   3      439.81      414.61      9.91 o
   6   5   3      353.31      389.63     10.53 o
   7   5   3      237.81      241.05      6.90 o
   8   5   3      294.91      296.42      8.66 o
   9   5   3        6.07       11.29      2.53 o
  10   5   3        0.15        3.27      1.74 o
  11   5   3        1.39        3.69      1.96 o
 -11   6   3        1.32        3.52      2.03 o
 -10   6   3        0.69       -1.78      2.97 o
  -9   6   3        4.05        0.00      3.42 o
  -8   6   3        0.18        4.64      3.34 o
  -7   6   3       93.51       94.53      3.80 o
  -6   6   3      111.41      132.24      4.14 o
  -5   6   3       32.46       27.00      2.55 o
  -4   6   3       10.56       11.68      1.84 o
  -3   6   3      323.75      374.38      8.96 o
  -2   6   3       10.17       10.04      1.67 o
  -1   6   3      110.64      121.04      3.93 o
   0   6   3        9.30        3.47      1.41 o
   1   6   3      275.73      289.03      7.38 o
   2   6   3      351.78      351.69      8.57 o
   3   6   3      172.62      189.40      5.71 o
   4   6   3        9.71        5.98      3.10 o
   5   6   3       15.09       15.72      2.61 o
   6   6   3      116.66      136.85      4.37 o
   7   6   3        0.96        5.24      3.59 o
   8   6   3        0.66       -0.50      3.22 o
   9   6   3        8.24       15.34      2.30 o
  10   6   3        9.51       14.70      1.93 o
 -10   7   3        3.58        3.17      1.61 o
  -9   7   3        1.97        0.79      2.80 o
  -8   7   3       15.40       20.99      2.67 o
  -7   7   3       10.69        9.34      2.49 o
  -6   7   3       91.88       88.54      3.93 o
  -5   7   3      109.51      118.53      4.14 o
  -4   7   3      169.44      181.38      5.33 o
  -3   7   3       91.24       82.86      3.26 o
  -2   7   3      301.75      297.25      8.46 o
  -1   7   3        7.52        6.23      1.94 o
   0   7   3       81.47       90.42      4.15 o
   1   7   3       16.02        9.74      2.10 o
   2   7   3      269.44      266.22      7.04 o
   3   7   3        4.79        4.39      3.74 o
   4   7   3       23.70       20.79      2.69 o
   5   7   3       66.25       72.39      3.67 o
   6   7   3       22.89       21.01      2.85 o
   7   7   3        8.39        9.91      2.51 o
   8   7   3       22.70       18.50      2.88 o
   9   7   3        0.59        1.05      2.72 o
  10   7   3        2.29        3.67      2.07 o
 -10   8   3        1.90        2.91      1.77 o
  -9   8   3        5.41        4.75      2.83 o
  -8   8   3        2.92        5.90      3.18 o
  -7   8   3       96.96       97.14      4.10 o
  -6   8   3      267.73      318.11      8.55 o
  -5   8   3        1.23        5.49      3.60 o
  -4   8   3       39.63       46.00      3.15 o
  -3   8   3      288.11      284.81      8.40 o
  -2   8   3      104.06      106.98      3.84 o
  -1   8   3      103.47       90.84      3.65 o
   0   8   3       19.70       19.23      1.74 o
   1   8   3        1.49        4.89      3.30 o
   2   8   3      380.70      347.41      8.96 o
   3   8   3      226.84      236.45      6.70 o
   4   8   3      121.14      106.81      4.11 o
   5   8   3      172.02      198.55      5.94 o
   6   8   3        5.87        6.07      3.92 o
   7   8   3       10.71        0.91      4.34 o
   8   8   3        2.96        6.58      1.97 o
   9   8   3        3.78        5.04      1.55 o
  -9   9   3        8.92        8.79      1.44 o
  -8   9   3       28.78       25.93      2.15 o
  -7   9   3        1.21        2.59      3.13 o
  -6   9   3       58.71       59.22      3.35 o
  -5   9   3        0.00        2.77      3.69 o
  -4   9   3       18.10       18.07      2.67 o
  -3   9   3        0.40       -2.35      3.93 o
  -2   9   3      179.91      192.51      5.71 o
  -1   9   3       56.32       59.11      3.35 o
   0   9   3       78.47       73.82      5.32 o
   1   9   3       32.46       35.88      3.07 o
   2   9   3      206.30      189.64      5.86 o
   3   9   3      432.29      465.56     12.12 o
   4   9   3       66.77       65.84      3.40 o
   5   9   3        9.44        8.10      2.38 o
   6   9   3        2.41       -1.54      3.41 o
   7   9   3        0.34        3.83      2.92 o
   8   9   3        2.94        4.44      2.63 o
  -8  10   3        8.14        8.56      1.63 o
  -7  10   3        8.65        9.45      1.78 o
  -6  10   3        3.65        2.37      3.07 o
  -5  10   3        0.54        2.77      3.18 o
  -4  10   3       43.95       43.59      3.17 o
  -3  10   3       27.61       31.25      2.79 o
  -2  10   3       25.01       19.72      2.68 o
  -1  10   3       10.36       10.80      2.42 o
   0  10   3       21.89       20.72      2.99 o
   1  10   3      227.25      212.25      6.67 o
   2  10   3        0.09       -2.02      3.64 o
   3  10   3       44.56       44.39      3.32 o
   4  10   3       21.72       26.77      2.91 o
   5  10   3        2.59        6.07      3.06 o
   6  10   3        3.53        0.67      3.10 o
   7  10   3        0.19       -0.25      2.32 o
  -6  11   3        6.06        1.08      2.52 o
  -5  11   3        5.83       10.32      1.93 o
  -4  11   3       10.47        7.72      2.28 o
  -3  11   3       11.86       14.73      2.29 o
  -2  11   3        1.51        6.59      3.42 o
  -1  11   3       12.56       12.23      2.21 o
   0  11   3       14.41       13.77      1.76 o
   1  11   3       12.32        6.75      3.96 o
   2  11   3        0.55        2.92      3.24 o
   3  11   3        5.79        9.27      2.16 o
   4  11   3        1.09        1.02      2.84 o
   5  11   3        0.21        0.71      2.72 o
   6  11   3        0.17       -1.98      1.98 o
  -4  12   3        4.90        4.67      1.56 o
  -3  12   3        4.14        3.97      2.81 o
  -2  12   3        0.05        0.15      2.42 o
  -1  12   3        1.20        4.35      2.68 o
   0  12   3        0.07       -0.68      2.00 o
   1  12   3        2.30        1.22      2.79 o
   2  12   3        1.72       -1.71      2.72 o
   3  12   3        7.71        8.58      1.80 o
   4  12   3        6.30        2.64      2.54 o
 -12   0   4        0.02        1.76      2.47 o
 -10   0   4       43.80       46.06      3.11 o
  -8   0   4        8.11        2.89      2.32 o
  -6   0   4       46.47       45.11      2.22 o
  -4   0   4      106.18      112.87      3.38 o
  -2   0   4    11768.82    11122.20     28.00 o
   0   0   4    29431.80    33974.88    139.35 o
   2   0   4     6404.16     6204.22     21.68 o
   4   0   4     1590.19     1477.85     13.48 o
   6   0   4      207.72      194.83      5.86 o
   8   0   4        0.58        4.24      3.39 o
  10   0   4       10.92        8.98      2.48 o
  12   0   4        0.27        0.64      1.98 o
 -12   1   4        0.42       -0.86      2.34 o
 -11   1   4        6.69        3.17      3.42 o
 -10   1   4       26.37       21.44      2.65 o
  -9   1   4      132.09      132.22      4.47 o
  -8   1   4      277.88      255.14      7.07 o
  -7   1   4      137.48      119.97      3.70 o
  -6   1   4      784.69      727.04     11.55 o
  -5   1   4      590.53      549.61      8.88 o
  -4   1   4       28.23       25.94      1.64 o
  -3   1   4        0.40       -0.79      1.80 o
  -2   1   4      145.11      147.07      3.55 o
  -1   1   4      438.32      400.97      5.13 o
   0   1   4      395.98      367.63      4.27 o
   1   1   4      246.97      217.55      4.14 o
   2   1   4      657.52      704.14      7.49 o
   3   1   4      708.36      675.14      8.34 o
   4   1   4      404.11      377.30      7.21 o
   5   1   4       59.53       74.91      2.46 o
   6   1   4      308.02      289.95      8.04 o
   7   1   4       92.09       97.83      3.53 o
   8   1   4       14.98       18.35      2.53 o
   9   1   4        7.43        5.75      4.18 o
  10   1   4       24.03       20.84      2.64 o
  11   1   4       14.14       12.21      2.08 o
  12   1   4        7.76        7.40      1.42 o
 -12   2   4        1.05        2.82      2.05 o
 -11   2   4       28.02       20.39      2.58 o
 -10   2   4       36.67       33.75      2.98 o
  -9   2   4      385.65      388.29     11.36 o
  -8   2   4        0.81       -1.93      3.73 o
  -7   2   4      333.16      319.70      9.14 o
  -6   2   4       18.97       17.92      2.02 o
  -5   2   4       49.61       53.28      2.20 o
  -4   2   4      876.33      843.16     10.24 o
  -3   2   4     1895.44     1741.93     13.00 o
  -2   2   4      732.18      677.69      7.55 o
  -1   2   4       22.60       16.07      1.20 o
   0   2   4        7.97        8.80      0.93 o
   1   2   4        0.83       -0.96      1.81 o
   2   2   4      421.30      435.68      6.39 o
   3   2   4      376.17      366.94      6.53 o
   4   2   4       26.39       31.68      1.88 o
   5   2   4      228.46      258.69      6.93 o
   6   2   4        3.92        4.71      3.07 o
   7   2   4      437.41      447.56     11.11 o
   8   2   4      241.65      261.38      7.18 o
   9   2   4       57.48       47.78      3.20 o
  10   2   4       12.99        7.18      2.41 o
  11   2   4        4.44        5.21      1.91 o
  12   2   4        4.04        2.88      1.36 o
 -12   3   4        1.34        3.46      2.28 o
 -11   3   4       12.72       13.80      2.30 o
 -10   3   4       80.96       81.53      3.88 o
  -9   3   4      151.80      172.30      4.84 o
  -8   3   4        7.44        6.18      2.41 o
  -7   3   4       19.74       20.15      2.46 o
  -6   3   4       10.49        8.28      1.89 o
  -5   3   4       62.86       83.84      2.72 o
  -4   3   4      386.70      409.89      7.76 o
  -3   3   4     1780.61     1798.03     14.38 o
  -2   3   4      583.52      570.83      7.67 o
  -1   3   4       86.39       84.08      2.54 o
   0   3   4       30.50       31.13      1.06 o
   1   3   4      879.92      853.15      9.02 o
   2   3   4      482.81      501.94      7.46 o
   3   3   4      329.48      365.29      7.00 o
   4   3   4      295.80      303.34      7.12 o
   5   3   4       59.07       73.21      2.76 o
   6   3   4       12.94       13.44      2.14 o
   7   3   4        4.00        7.10      3.97 o
   8   3   4        2.29        1.81      3.66 o
   9   3   4       11.60       14.86      2.47 o
  10   3   4        0.03        0.87      3.27 o
  11   3   4       10.00       11.35      1.82 o
 -12   4   4        0.30       -1.88      1.88 o
 -11   4   4        6.23        1.86      3.04 o
 -10   4   4       17.37       19.27      2.62 o
  -9   4   4        2.76        3.62      3.82 o
  -8   4   4        3.22       -3.87      3.97 o
  -7   4   4       10.29       11.73      2.33 o
  -6   4   4       20.03       19.24      2.19 o
  -5   4   4        2.82        4.31      2.68 o
  -4   4   4        1.50        4.43      1.53 o
  -3   4   4      669.15      655.49      9.66 o
  -2   4   4     2443.05     2386.11     17.04 o
  -1   4   4       69.78       59.23      2.05 o
   0   4   4      312.20      311.86      8.96 o
   1   4   4      106.04      117.59      3.56 o
   2   4   4     1430.28     1522.14     14.19 o
   3   4   4      272.76      222.80      6.13 o
   4   4   4       34.48       40.21      2.66 o
   5   4   4       98.42       89.94      3.18 o
   6   4   4       38.67       42.27      2.86 o
   7   4   4       16.95       14.39      2.87 o
   8   4   4      142.83      160.47      4.83 o
   9   4   4       35.38       31.09      2.88 o
  10   4   4       67.46       79.88      3.38 o
  11   4   4        4.28        0.13      2.54 o
 -11   5   4        0.25        2.56      2.44 o
 -10   5   4        3.58        4.09      3.06 o
  -9   5   4        2.94        6.22      2.08 o
  -8   5   4        6.97        2.88      3.95 o
  -7   5   4       16.87       18.17      2.55 o
  -6   5   4       37.70       38.87      2.70 o
  -5   5   4       45.74       40.14      2.59 o
  -4   5   4       88.96       85.94      2.95 o
  -3   5   4       83.90       73.72      2.55 o
  -2   5   4       41.76       34.84      1.94 o
  -1   5   4      641.94      643.75      9.83 o
   0   5   4       74.64       85.31      1.79 o
   1   5   4      434.31      488.62      8.69 o
   2   5   4       33.52       38.98      2.07 o
   3   5   4      115.65      135.44      4.20 o
   4   5   4       28.27       28.31      2.19 o
   5   5   4      234.61      254.15      7.37 o
   6   5   4       99.79      109.75      3.99 o
   7   5   4       44.45       41.52      3.19 o
   8   5   4        2.20        5.52      2.35 o
   9   5   4       31.02       30.12      3.05 o
  10   5   4        0.86       -0.69      2.86 o
  11   5   4       33.97       29.16      1.85 o
 -11   6   4       10.55        9.43      1.45 o
 -10   6   4        2.54        3.30      2.76 o
  -9   6   4        2.33        0.68      3.38 o
  -8   6   4       11.42        3.58      3.73 o
  -7   6   4      235.15      260.28      8.08 o
  -6   6   4       50.26       64.25      3.32 o
  -5   6   4       13.76       19.69      2.32 o
  -4   6   4        3.58        4.69      3.15 o
  -3   6   4        0.05       -0.93      3.08 o
  -2   6   4       92.34       97.64      3.12 o
  -1   6   4      596.24      560.74     10.30 o
   0   6   4     1416.08     1454.78     11.49 o
   1   6   4      240.86      234.95      6.95 o
   2   6   4        2.25        1.96      2.78 o
   3   6   4      111.57      103.50      3.48 o
   4   6   4      444.61      462.04     10.74 o
   5   6   4     1059.79     1096.10     17.26 o
   6   6   4      241.60      274.34      8.02 o
   7   6   4       17.41       22.34      2.74 o
   8   6   4       16.01       10.53      2.65 o
   9   6   4        3.05        5.61      3.05 o
  10   6   4       81.17       87.05      3.05 o
 -10   7   4        3.89        0.94      2.47 o
  -9   7   4        0.12        0.96      2.89 o
  -8   7   4       12.66       17.03      2.46 o
  -7   7   4        0.17        7.83      2.16 o
  -6   7   4      508.00      530.73     12.80 o
  -5   7   4       77.17       91.67      3.71 o
  -4   7   4       31.90       31.50      2.65 o
  -3   7   4       64.61       73.24      3.33 o
  -2   7   4       15.41       19.57      2.24 o
  -1   7   4      270.70      282.02      8.33 o
   0   7   4      175.03      163.98      9.84 o
   1   7   4       33.25       38.06      2.57 o
   2   7   4        7.28        4.91      4.08 o
   3   7   4      202.65      239.98      7.17 o
   4   7   4      733.14      740.92     14.54 o
   5   7   4      849.66      927.40     16.48 o
   6   7   4       40.88       41.60      3.23 o
   7   7   4        4.21        4.29      2.33 o
   8   7   4       32.67       32.49      2.95 o
   9   7   4        7.86        7.48      1.82 o
  10   7   4        1.91        3.65      1.92 o
 -10   8   4        0.30        0.71      1.72 o
  -9   8   4        9.52        8.74      1.81 o
  -8   8   4        7.75        9.17      2.06 o
  -7   8   4       12.31        8.98      2.50 o
  -6   8   4        5.80        3.65      2.44 o
  -5   8   4        8.48       11.69      2.60 o
  -4   8   4       29.14       31.54      3.14 o
  -3   8   4        9.87       10.50      2.53 o
  -2   8   4       15.96       15.80      2.44 o
  -1   8   4      180.21      175.82      5.45 o
   0   8   4      117.46      106.53      2.86 o
   1   8   4      106.52       94.84      3.81 o
   2   8   4      167.47      165.65      5.00 o
   3   8   4       65.77       71.33      3.64 o
   4   8   4      263.54      293.33      8.67 o
   5   8   4       36.63       36.74      3.14 o
   6   8   4        1.29        3.71      3.06 o
   7   8   4        1.62        5.23      3.25 o
   8   8   4        0.28        0.86      2.57 o
   9   8   4        1.98       -0.35      2.41 o
  -9   9   4        6.99        6.44      1.49 o
  -8   9   4        0.05        0.89      2.47 o
  -7   9   4       14.48       16.39      2.28 o
  -6   9   4       24.64       24.51      2.80 o
  -5   9   4       12.90       19.28      2.43 o
  -4   9   4      547.30      571.06     13.25 o
  -3   9   4      537.68      585.90     13.73 o
  -2   9   4        0.07       -4.25      4.25 o
  -1   9   4        2.89       -3.90      3.90 o
   0   9   4        4.29        4.80      2.81 o
   1   9   4      220.65      200.18      5.91 o
   2   9   4        7.62        7.27      2.43 o
   3   9   4       71.43       73.31      3.60 o
   4   9   4       16.13       13.94      2.59 o
   5   9   4       37.73       34.90      3.23 o
   6   9   4        8.75       10.75      2.42 o
   7   9   4       51.52       59.32      2.82 o
   8   9   4        3.43        2.62      1.54 o
  -8  10   4        2.25       -0.91      1.97 o
  -7  10   4        4.61        2.33      2.57 o
  -6  10   4        6.04        7.25      1.98 o
  -5  10   4        1.05       -3.60      3.60 o
  -4  10   4       42.34       40.63      3.13 o
  -3  10   4        5.07       -1.70      4.15 o
  -2  10   4      110.51      114.91      4.06 o
  -1  10   4       19.19       22.00      2.59 o
   0  10   4       17.84       18.46      2.19 o
   1  10   4       42.27       44.44      3.08 o
   2  10   4      101.76       79.58      3.63 o
   3  10   4        3.54       -1.66      3.79 o
   4  10   4       13.52       11.53      2.49 o
   5  10   4       15.72       18.12      2.38 o
   6  10   4        3.00        2.98      2.98 o
   7  10   4       13.55       15.10      1.71 o
  -6  11   4       17.89       19.70      1.86 o
  -5  11   4        0.44        0.59      2.55 o
  -4  11   4        0.26       -3.10      3.10 o
  -3  11   4        1.59       -1.93      3.60 o
  -2  11   4        4.36       -0.82      3.28 o
  -1  11   4       17.44       16.66      2.56 o
   0  11   4        4.21        1.88      1.89 o
   1  11   4        0.09        2.52      3.17 o
   2  11   4        4.18        2.40      3.39 o
   3  11   4       11.55       13.29      2.29 o
   4  11   4        6.43        7.62      1.98 o
   5  11   4        3.49        2.86      2.68 o
   6  11   4        0.01        1.49      1.97 o
  -4  12   4        6.89        6.32      1.47 o
  -3  12   4        5.43        1.62      2.50 o
  -2  12   4        0.03       -1.94      2.67 o
  -1  12   4       14.30       15.65      2.00 o
   0  12   4       17.25       14.01      1.51 o
   1  12   4        0.25        1.87      2.64 o
   2  12   4        7.53        4.77      2.69 o
   3  12   4        0.08       -2.34      2.34 o
   4  12   4        5.26        1.18      2.05 o
 -11   0   5        1.77        3.74      1.90 o
  -9   0   5       28.93       26.00      2.79 o
  -7   0   5      492.45      446.68     10.57 o
  -5   0   5     1413.34     1133.03     13.11 o
  -3   0   5        2.17        4.17      1.18 o
  -1   0   5    13498.71    14988.75    140.70 o
   1   0   5       25.95       35.09      1.43 o
   3   0   5       26.78       22.40      1.43 o
   5   0   5        1.33        8.87      2.22 o
   7   0   5      230.75      209.02      6.31 o
   9   0   5       36.65       33.06      2.78 o
  11   0   5        4.49        9.92      1.86 o
 -12   1   5       19.57       16.30      1.99 o
 -11   1   5        9.72        5.75      3.44 o
 -10   1   5        0.23       -2.01      3.97 o
  -9   1   5        0.01        3.65      3.52 o
  -8   1   5      248.91      233.80      6.74 o
  -7   1   5      279.48      270.02      7.40 o
  -6   1   5       86.22       83.39      3.03 o
  -5   1   5        7.93        6.88      1.53 o
  -4   1   5      801.61      705.24      9.37 o
  -3   1   5      275.59      246.38      5.26 o
  -2   1   5      972.71      921.84      8.80 o
  -1   1   5      802.38      767.60      7.65 o
   0   1   5      933.27      979.74     15.91 o
   1   1   5      216.73      188.76      4.09 o
   2   1   5      553.01      577.68      7.41 o
   3   1   5     1238.52     1325.87     12.34 o
   4   1   5       80.19       81.91      2.42 o
   5   1   5      130.05      125.22      3.68 o
   6   1   5       76.32       93.57      3.26 o
   7   1   5       25.96       34.21      2.60 o
   8   1   5       21.56       21.19      2.56 o
   9   1   5       19.34       13.19      2.57 o
  10   1   5       62.86       64.68      3.50 o
  11   1   5        6.63        1.95      2.87 o
  12   1   5        0.80       -0.69      1.73 o
 -12   2   5        2.47       -1.15      2.33 o
 -11   2   5        0.37        4.33      2.80 o
 -10   2   5        2.77        2.46      3.23 o
  -9   2   5       83.86       85.75      3.85 o
  -8   2   5      218.66      224.99      6.62 o
  -7   2   5       40.92       30.83      2.69 o
  -6   2   5      393.08      375.39      9.08 o
  -5   2   5      189.64      194.17      5.23 o
  -4   2   5      191.52      187.87      5.37 o
  -3   2   5        3.66        6.11      1.26 o
  -2   2   5     1182.96     1194.44     10.65 o
  -1   2   5     3206.68     3068.24     16.17 o
   0   2   5     1415.02     1506.35      7.95 o
   1   2   5     3022.33     3155.84     16.85 o
   2   2   5     1791.23     1836.87     13.81 o
   3   2   5       95.08       98.81      2.87 o
   4   2   5      519.02      549.59      9.23 o
   5   2   5      296.27      332.23      8.26 o
   6   2   5      182.43      182.20      5.38 o
   7   2   5      180.26      171.19      5.26 o
   8   2   5       36.09       33.76      3.01 o
   9   2   5        0.51        6.39      3.38 o
  10   2   5        9.37       10.14      2.36 o
  11   2   5        9.02        8.26      1.81 o
 -12   3   5        1.37        1.47      2.03 o
 -11   3   5       56.66       48.24      2.81 o
 -10   3   5      114.02      121.35      4.45 o
  -9   3   5        0.93        6.79      3.96 o
  -8   3   5        0.21       -3.85      3.85 o
  -7   3   5        8.52       10.35      2.16 o
  -6   3   5      124.72      123.85      3.79 o
  -5   3   5       93.40      104.57      3.11 o
  -4   3   5      111.30      134.37      3.88 o
  -3   3   5       13.26       13.20      1.49 o
  -2   3   5       52.46       54.69      1.98 o
  -1   3   5       75.69       82.77      2.41 o
   0   3   5      663.66      727.76     13.99 o
   1   3   5     1591.18     1762.41     13.79 o
   2   3   5      412.44      470.95      7.84 o
   3   3   5      712.92      798.02     10.76 o
   4   3   5      174.18      181.73      5.33 o
   5   3   5       51.62       46.98      2.50 o
   6   3   5       53.37       53.49      2.98 o
   7   3   5      310.97      343.03     10.23 o
   8   3   5        2.30        5.76      3.77 o
   9   3   5       79.97       65.86      3.59 o
  10   3   5        0.10       -2.98      2.98 o
  11   3   5       24.32       22.03      2.04 o
 -12   4   5        2.91        3.23      1.33 o
 -11   4   5        5.40        2.08      1.75 o
 -10   4   5        1.06       -2.43      3.48 o
  -9   4   5      310.43      318.49      8.87 o
  -8   4   5      133.15      154.33      4.87 o
  -7   4   5      260.02      253.63      7.89 o
  -6   4   5       49.90       49.13      2.77 o
  -5   4   5       55.99       59.15      2.69 o
  -4   4   5      153.27      128.22      3.73 o
  -3   4   5       19.36       18.09      1.74 o
  -2   4   5      678.64      624.18      9.34 o
  -1   4   5      111.74      125.40      3.87 o
   0   4   5      792.69      856.81     12.52 o
   1   4   5       75.98       64.64      2.23 o
   2   4   5       90.31       86.23      2.57 o
   3   4   5        5.27       12.17      1.56 o
   4   4   5      236.07      214.00      5.88 o
   5   4   5       10.21       11.23      2.10 o
   6   4   5       23.23       26.90      2.64 o
   7   4   5      655.84      696.30     14.55 o
   8   4   5       43.39       48.89      3.20 o
   9   4   5       91.94       83.87      3.78 o
  10   4   5       19.09       19.12      2.41 o
  11   4   5        1.44        1.98      2.26 o
 -11   5   5       19.66       17.19      1.88 o
 -10   5   5       21.17       23.56      2.40 o
  -9   5   5       13.22       13.43      2.51 o
  -8   5   5       12.68        6.01      4.29 o
  -7   5   5      332.77      355.05     10.44 o
  -6   5   5       59.25       65.46      3.15 o
  -5   5   5        1.37       -3.16      3.16 o
  -4   5   5      262.60      248.45      6.54 o
  -3   5   5      127.21      144.61      4.45 o
  -2   5   5       42.88       50.27      2.34 o
  -1   5   5      532.39      531.05      9.23 o
   0   5   5      708.02      723.52      7.68 o
   1   5   5      244.16      258.55      6.83 o
   2   5   5      848.08      869.44     12.43 o
   3   5   5       91.73       73.04      2.80 o
   4   5   5      268.17      303.64      8.56 o
   5   5   5       71.24       76.88      3.35 o
   6   5   5       88.76      102.92      3.83 o
   7   5   5       27.54       25.31      2.91 o
   8   5   5      136.93      143.50      4.64 o
   9   5   5       10.95       15.09      2.44 o
  10   5   5        2.32        2.37      2.78 o
  11   5   5        1.20        0.09      1.84 o
 -11   6   5       17.15       19.67      1.67 o
 -10   6   5        1.92        6.91      1.75 o
  -9   6   5       12.15       11.00      2.47 o
  -8   6   5       46.05       53.34      3.06 o
  -7   6   5        0.14        1.31      3.45 o
  -6   6   5      214.09      215.53      6.06 o
  -5   6   5       93.79      104.96      3.80 o
  -4   6   5       46.09       46.18      2.72 o
  -3   6   5      384.49      412.82      9.81 o
  -2   6   5      185.21      183.00      5.69 o
  -1   6   5       11.17       13.10      1.94 o
   0   6   5      162.72      179.85      3.96 o
   1   6   5      245.68      227.33      6.28 o
   2   6   5      156.93      174.25      5.16 o
   3   6   5      430.97      456.55     10.68 o
   4   6   5        7.92        4.97      3.94 o
   5   6   5        8.27        6.41      4.06 o
   6   6   5        2.80        7.28      3.96 o
   7   6   5      268.63      291.80      8.36 o
   8   6   5        2.69        0.70      2.33 o
   9   6   5       11.19       13.73      2.06 o
  10   6   5       11.65        9.53      1.79 o
 -10   7   5        0.87       -1.53      2.33 o
  -9   7   5        5.55        4.42      3.19 o
  -8   7   5       53.79       60.11      3.26 o
  -7   7   5       35.62       36.74      2.95 o
  -6   7   5       61.56       49.01      3.16 o
  -5   7   5       15.97       15.97      2.44 o
  -4   7   5        0.98        4.35      3.55 o
  -3   7   5       15.67       10.78      2.38 o
  -2   7   5        9.94       14.66      2.19 o
  -1   7   5      287.77      309.07      8.88 o
   0   7   5       12.89       13.18      1.60 o
   1   7   5        6.34        1.50      3.49 o
   2   7   5      191.81      210.47      6.15 o
   3   7   5       51.01       62.87      3.29 o
   4   7   5       61.09       67.42      3.47 o
   5   7   5       26.62       27.27      2.95 o
   6   7   5       42.15       45.15      3.03 o
   7   7   5       10.81       13.71      2.61 o
   8   7   5      111.49      112.08      3.96 o
   9   7   5       21.94       24.85      2.14 o
  -9   8   5        0.23        1.96      2.36 o
  -8   8   5        1.93        3.62      3.03 o
  -7   8   5        9.65        1.38      3.72 o
  -6   8   5       93.03       88.40      3.70 o
  -5   8   5        0.98        1.31      3.83 o
  -4   8   5      323.52      317.64      8.70 o
  -3   8   5      150.17      168.49      5.15 o
  -2   8   5      126.03      127.59      4.20 o
  -1   8   5       65.28       60.16      3.18 o
   0   8   5        3.50        4.95      2.57 o
   1   8   5       47.84       48.23      3.11 o
   2   8   5       23.36       22.31      2.92 o
   3   8   5        7.97        8.53      2.43 o
   4   8   5      134.35      138.94      4.47 o
   5   8   5       13.46       16.49      2.62 o
   6   8   5      103.92      103.46      4.29 o
   7   8   5       29.43       32.59      2.81 o
   8   8   5       15.15       13.38      2.05 o
   9   8   5       10.18       12.17      1.48 o
  -9   9   5        1.28        1.58      1.66 o
  -8   9   5        2.69        3.67      1.67 o
  -7   9   5        2.77        1.66      3.02 o
  -6   9   5        0.67        4.39      3.06 o
  -5   9   5      144.26      162.02      4.87 o
  -4   9   5       51.30       45.55      3.19 o
  -3   9   5        1.05        3.39      3.57 o
  -2   9   5       58.15       56.78      3.49 o
  -1   9   5       13.09       14.72      2.42 o
   0   9   5        1.98       -3.04      3.14 o
   1   9   5       49.68       45.27      3.20 o
   2   9   5        0.01        5.23      3.53 o
   3   9   5        7.01        3.61      3.76 o
   4   9   5       16.32       14.91      2.20 o
   5   9   5        0.34        0.00      3.68 o
   6   9   5        1.04        1.59      3.20 o
   7   9   5       13.37       14.98      2.15 o
   8   9   5       11.20       10.70      1.62 o
  -7  10   5       25.28       29.48      2.06 o
  -6  10   5        1.79        4.87      1.79 o
  -5  10   5        1.81        3.37      3.22 o
  -4  10   5       24.98       23.61      2.83 o
  -3  10   5      235.05      241.80      6.89 o
  -2  10   5       35.30       37.27      2.88 o
  -1  10   5        0.46       -0.25      3.94 o
   0  10   5       74.33       73.92      2.44 o
   1  10   5       38.65       35.73      2.99 o
   2  10   5       11.87        7.44      3.99 o
   3  10   5        1.36        3.87      3.60 o
   4  10   5        0.64        3.91      2.10 o
   5  10   5        1.98        4.66      2.79 o
   6  10   5        0.13        3.57      2.53 o
   7  10   5        0.40        1.49      1.96 o
  -6  11   5       18.07       20.31      1.81 o
  -5  11   5        0.75        1.50      2.53 o
  -4  11   5        7.91        4.54      1.98 o
  -3  11   5       86.98       84.60      3.44 o
  -2  11   5       12.54       11.91      2.39 o
  -1  11   5       32.26       27.86      2.68 o
   0  11   5        0.02        3.33      2.26 o
   1  11   5        8.05        7.16      3.81 o
   2  11   5        1.88        1.88      3.22 o
   3  11   5        1.52        2.56      2.89 o
   4  11   5        2.79        4.26      2.88 o
   5  11   5        4.18        4.24      1.63 o
  -4  12   5       13.75       11.79      1.72 o
  -3  12   5        0.39       -1.25      2.29 o
  -2  12   5       15.82       17.10      1.86 o
  -1  12   5        0.07       -2.17      2.60 o
   0  12   5        0.30       -0.37      3.49 o
   1  12   5        0.08        4.08      2.52 o
   2  12   5        1.16       -2.16      2.42 o
   3  12   5        1.09       -0.10      2.25 o
 -12   0   6        4.11        2.62      2.52 o
 -10   0   6       26.99       27.46      2.60 o
  -8   0   6       50.78       46.41      3.06 o
  -6   0   6       31.86       24.08      2.68 o
  -4   0   6     3758.75     3541.05     21.73 o
  -2   0   6      925.81      887.52      9.34 o
   0   0   6      448.29      447.81      7.44 o
   2   0   6        1.91        0.19      1.92 o
   4   0   6      296.82      302.63      7.05 o
   6   0   6       13.58       14.27      2.23 o
   8   0   6        0.88        1.04      3.53 o
  10   0   6       13.56       11.54      2.47 o
 -12   1   6        2.42        1.41      2.55 o
 -11   1   6        0.01        0.59      2.83 o
 -10   1   6       11.02       13.73      2.33 o
  -9   1   6      272.57      265.04      7.49 o
  -8   1   6       88.43       89.03      3.72 o
  -7   1   6      383.37      351.68      9.55 o
  -6   1   6      484.49      484.33     10.15 o
  -5   1   6       60.25       57.39      2.45 o
  -4   1   6      178.28      151.98      4.38 o
  -3   1   6     1551.09     1485.14     13.04 o
  -2   1   6      120.00      112.36      3.25 o
  -1   1   6     2843.87     2786.46     15.90 o
   0   1   6      711.15      743.76      5.85 o
   1   1   6      182.54      188.76      4.61 o
   2   1   6      174.41      168.87      4.66 o
   3   1   6        0.00        1.42      2.37 o
   4   1   6        3.93        1.14      2.58 o
   5   1   6      138.19      137.15      4.04 o
   6   1   6       46.89       51.41      2.86 o
   7   1   6        7.80        6.34      2.25 o
   8   1   6       25.18       19.96      2.79 o
   9   1   6       39.14       37.35      2.96 o
  10   1   6       13.13       11.31      2.29 o
  11   1   6        8.12        4.74      2.57 o
 -12   2   6        0.03        0.95      2.10 o
 -11   2   6        3.80        4.75      1.89 o
 -10   2   6      166.69      152.40      4.86 o
  -9   2   6       46.04       48.07      3.16 o
  -8   2   6      124.37      125.35      4.26 o
  -7   2   6      218.34      209.87      6.30 o
  -6   2   6      202.77      189.09      5.90 o
  -5   2   6        8.97        5.63      1.69 o
  -4   2   6        0.02        3.84      2.31 o
  -3   2   6      220.51      265.51      6.02 o
  -2   2   6       42.34       28.18      1.70 o
  -1   2   6        0.09        0.00      1.96 o
   0   2   6     1063.03     1218.07      7.88 o
   1   2   6      191.29      186.78      4.90 o
   2   2   6       48.02       52.55      1.97 o
   3   2   6      609.29      639.43      9.69 o
   4   2   6      283.58      302.99      7.55 o
   5   2   6      283.24      328.45      8.37 o
   6   2   6        3.95        6.27      3.30 o
   7   2   6       24.63       18.41      2.65 o
   8   2   6      180.97      160.83      4.92 o
   9   2   6        0.10       -3.95      3.95 o
  10   2   6        2.51       -3.20      3.20 o
  11   2   6        0.07        1.88      2.21 o
 -12   3   6        4.60        7.08      1.35 o
 -11   3   6       32.28       32.62      2.34 o
 -10   3   6       42.30       47.36      3.10 o
  -9   3   6       78.42       86.02      3.84 o
  -8   3   6       45.07       40.95      3.22 o
  -7   3   6        1.65       -3.80      3.80 o
  -6   3   6        0.08        5.49      3.21 o
  -5   3   6      320.83      348.16      8.38 o
  -4   3   6       68.93       73.98      2.55 o
  -3   3   6       46.88       45.61      2.21 o
  -2   3   6      189.49      195.70      5.39 o
  -1   3   6      547.86      654.46      8.89 o
   0   3   6     1134.60     1215.24     17.89 o
   1   3   6       14.89       12.41      1.46 o
   2   3   6     4130.40     4567.74     25.19 o
   3   3   6      118.32      118.91      3.52 o
   4   3   6      428.48      480.77      9.65 o
   5   3   6      105.10      112.40      3.50 o
   6   3   6       53.55       66.30      3.12 o
   7   3   6       29.74       28.37      2.96 o
   8   3   6       37.21       43.89      3.12 o
   9   3   6       27.31       18.82      2.90 o
  10   3   6        0.21        1.31      2.79 o
  11   3   6       10.40        8.16      1.58 o
 -11   4   6        0.60        3.36      2.41 o
 -10   4   6       16.38       13.87      2.33 o
  -9   4   6       71.54       69.98      3.43 o
  -8   4   6        1.08        2.35      3.92 o
  -7   4   6       62.57       65.35      3.26 o
  -6   4   6       11.44       12.54      2.28 o
  -5   4   6      115.27      101.69      3.22 o
  -4   4   6       30.22       28.78      2.07 o
  -3   4   6      313.58      284.41      7.29 o
  -2   4   6     1402.15     1380.49     14.52 o
  -1   4   6      322.16      313.03      6.82 o
   0   4   6       68.79       83.40      1.84 o
   1   4   6      672.16      786.27     10.88 o
   2   4   6       13.88       23.38      1.88 o
   3   4   6      124.64      144.40      4.29 o
   4   4   6       42.53       43.64      2.53 o
   5   4   6      241.41      240.90      7.14 o
   6   4   6      254.27      285.08      8.24 o
   7   4   6       37.60       40.60      3.10 o
   8   4   6       32.39       31.15      2.83 o
   9   4   6        3.71       -1.34      3.50 o
  10   4   6       49.50       44.83      2.90 o
  11   4   6       10.39        7.73      1.37 o
 -11   5   6        2.22        3.26      2.16 o
 -10   5   6        9.80        9.29      2.01 o
  -9   5   6       28.79       30.19      2.86 o
  -8   5   6       62.46       60.52      3.48 o
  -7   5   6        3.49        4.65      3.47 o
  -6   5   6        0.06        1.93      3.41 o
  -5   5   6      345.62      357.97      9.71 o
  -4   5   6        1.30        3.50      2.97 o
  -3   5   6       66.61       68.23      2.74 o
  -2   5   6       86.14      100.30      3.04 o
  -1   5   6      154.07      173.79      5.17 o
   0   5   6     1805.42     1962.80     33.47 o
   1   5   6      151.06      163.90      5.21 o
   2   5   6      136.98      146.65      4.10 o
   3   5   6      121.64      133.61      4.29 o
   4   5   6        7.27        9.38      2.05 o
   5   5   6      302.86      341.81      9.91 o
   6   5   6       96.18      106.93      4.01 o
   7   5   6        1.00        2.65      2.18 o
   8   5   6       28.48       33.62      3.20 o
   9   5   6       67.91       78.66      3.48 o
  10   5   6       28.01       29.44      2.18 o
 -11   6   6        3.90        5.70      1.33 o
 -10   6   6        6.74        5.78      2.94 o
  -9   6   6        5.06        2.32      3.25 o
  -8   6   6       69.52       68.56      3.42 o
  -7   6   6        8.91        9.71      2.34 o
  -6   6   6       27.20       28.99      2.76 o
  -5   6   6       16.50        9.51      2.46 o
  -4   6   6       82.80       82.82      3.37 o
  -3   6   6       12.63       17.50      2.38 o
  -2   6   6        3.68        8.09      2.02 o
  -1   6   6       18.64       22.62      2.22 o
   0   6   6       27.11       19.82      3.36 o
   1   6   6       95.40      104.59      3.43 o
   2   6   6        2.27        4.88      2.03 o
   3   6   6        0.64        4.52      2.13 o
   4   6   6      153.86      179.09      5.47 o
   5   6   6      207.65      206.46      6.04 o
   6   6   6       10.60       13.75      2.76 o
   7   6   6       70.52       79.50      3.84 o
   8   6   6       12.46       14.45      2.53 o
   9   6   6        0.13       -0.85      2.84 o
  10   6   6       67.87       71.30      2.51 o
 -10   7   6        4.74        6.02      1.38 o
  -9   7   6       35.62       37.72      2.58 o
  -8   7   6       18.19       18.54      2.50 o
  -7   7   6       51.98       56.88      3.23 o
  -6   7   6       14.84       17.16      2.62 o
  -5   7   6        0.36        1.04      3.21 o
  -4   7   6       23.93       22.12      2.76 o
  -3   7   6       82.72       83.66      3.50 o
  -2   7   6      328.38      317.94      9.49 o
  -1   7   6      270.06      302.48      9.01 o
   0   7   6       14.46       15.26      1.72 o
   1   7   6      174.11      165.17      4.82 o
   2   7   6        4.78        3.99      3.72 o
   3   7   6       10.08       13.29      2.63 o
   4   7   6        0.42        3.60      3.74 o
   5   7   6        0.03        2.62      3.83 o
   6   7   6        0.17        3.05      3.63 o
   7   7   6        8.39        8.33      2.39 o
   8   7   6        0.62       -0.93      3.09 o
   9   7   6       25.18       24.96      2.08 o
  -9   8   6        0.06       -0.13      2.28 o
  -8   8   6        9.26       11.19      2.06 o
  -7   8   6        0.95       -0.66      3.60 o
  -6   8   6        3.98        5.43      3.86 o
  -5   8   6        6.42        3.63      3.72 o
  -4   8   6       45.92       51.84      3.27 o
  -3   8   6      102.92      109.48      4.18 o
  -2   8   6      161.91      161.38      4.63 o
  -1   8   6      119.37      122.49      4.12 o
   0   8   6       12.66       12.90      2.25 o
   1   8   6        0.23       -2.53      3.99 o
   2   8   6      364.69      362.57     10.60 o
   3   8   6       18.30       17.45      2.66 o
   4   8   6       54.86       58.76      3.35 o
   5   8   6       17.52       15.70      2.76 o
   6   8   6        4.25        1.36      3.69 o
   7   8   6        5.91        9.85      2.19 o
   8   8   6        8.08        8.52      1.72 o
  -8   9   6       10.26       10.92      1.71 o
  -7   9   6        0.73       -0.87      2.73 o
  -6   9   6       13.54       21.31      2.44 o
  -5   9   6        5.63        6.35      4.01 o
  -4   9   6       50.40       49.69      3.14 o
  -3   9   6       19.48       16.25      2.65 o
  -2   9   6       59.61       63.02      3.39 o
  -1   9   6      130.32      142.06      4.43 o
   0   9   6        5.89        3.98      3.02 o
   1   9   6        0.09        4.70      3.73 o
   2   9   6        0.01        6.99      3.62 o
   3   9   6       19.68       22.75      2.73 o
   4   9   6       31.45       26.48      3.06 o
   5   9   6        0.65        0.65      3.58 o
   6   9   6        5.07        7.59      2.05 o
   7   9   6        0.49        1.12      2.15 o
   8   9   6        0.09       -0.89      1.81 o
  -7  10   6        0.77       -2.38      2.38 o
  -6  10   6        0.96        2.80      2.70 o
  -5  10   6        0.77        2.25      2.86 o
  -4  10   6       33.64       34.86      2.84 o
  -3  10   6        2.63        6.35      3.71 o
  -2  10   6       11.05       13.17      2.53 o
  -1  10   6       28.60       29.85      3.11 o
   0  10   6        8.94        7.28      2.19 o
   1  10   6       13.44       16.63      2.78 o
   2  10   6        4.06       -3.96      3.96 o
   3  10   6       11.01       12.08      2.46 o
   4  10   6        3.99       -0.39      3.27 o
   5  10   6        3.79        2.94      2.71 o
   6  10   6        1.37        4.79      2.44 o
  -6  11   6        1.35        3.77      1.34 o
  -5  11   6       33.28       35.64      2.16 o
  -4  11   6        3.33        1.50      2.83 o
  -3  11   6       65.30       69.65      3.00 o
  -2  11   6        1.43        4.03      3.03 o
  -1  11   6        0.04       -0.76      3.23 o
   0  11   6        4.11        1.22      2.86 o
   1  11   6        0.00       -0.74      3.09 o
   2  11   6       72.33       61.05      2.92 o
   3  11   6       10.72        8.28      2.08 o
   4  11   6        0.05        1.18      2.44 o
   5  11   6        6.16        8.13      1.51 o
  -3  12   6       17.07       13.70      1.63 o
  -2  12   6        0.04       -2.32      2.32 o
  -1  12   6        0.27        2.67      2.30 o
   0  12   6       34.21       23.73      3.42 o
   1  12   6       62.09       49.64      2.34 o
   2  12   6        0.18        3.67      2.17 o
 -11   0   7        5.56        3.58      3.20 o
  -9   0   7       46.81       49.83      3.12 o
  -7   0   7       29.45       38.65      2.93 o
  -5   0   7       58.79       41.77      2.20 o
  -3   0   7      569.72      531.36      8.48 o
  -1   0   7     3032.11     3191.26     18.28 o
   1   0   7       40.30       43.87      1.83 o
   3   0   7       12.70       13.82      1.75 o
   5   0   7        1.48       -0.76      3.08 o
   7   0   7      180.42      174.37      5.10 o
   9   0   7       45.32       43.12      3.28 o
  11   0   7       10.21        6.87      1.74 o
 -12   1   7       30.73       30.08      1.98 o
 -11   1   7       25.47       24.37      2.56 o
 -10   1   7        2.48        1.19      3.29 o
  -9   1   7       14.53       15.58      2.52 o
  -8   1   7      210.37      197.97      5.83 o
  -7   1   7      158.46      137.50      4.53 o
  -6   1   7      180.80      171.41      5.26 o
  -5   1   7      114.12      107.40      3.45 o
  -4   1   7       31.28       25.99      1.94 o
  -3   1   7      134.02      104.60      3.04 o
  -2   1   7     1324.83     1316.13     12.50 o
  -1   1   7     4064.87     3996.98     21.03 o
   0   1   7      137.14      123.35      2.73 o
   1   1   7      289.27      307.18      6.28 o
   2   1   7       11.58       13.15      1.56 o
   3   1   7      104.82       90.29      2.83 o
   4   1   7      235.18      247.34      6.99 o
   5   1   7        0.97       -0.77      3.02 o
   6   1   7        0.81       -3.14      3.46 o
   7   1   7      158.12      163.53      4.59 o
   8   1   7        1.19        0.00      3.63 o
   9   1   7        0.06        2.41      3.38 o
  10   1   7       44.86       45.46      2.84 o
  11   1   7       34.72       29.91      2.03 o
 -12   2   7       25.45       21.51      1.71 o
 -11   2   7        0.07        1.41      2.74 o
 -10   2   7       16.55       17.36      2.66 o
  -9   2   7       30.63       36.51      3.05 o
  -8   2   7       43.03       44.92      3.12 o
  -7   2   7      745.60      711.39     13.90 o
  -6   2   7       75.51       82.05      3.30 o
  -5   2   7      316.25      279.48      7.79 o
  -4   2   7      354.46      418.77      8.46 o
  -3   2   7      802.35      846.96     11.19 o
  -2   2   7     3068.27     3070.96     19.86 o
  -1   2   7      307.36      349.77      6.73 o
   0   2   7      191.44      222.06      4.00 o
   1   2   7       38.25       42.84      1.95 o
   2   2   7      371.84      431.25      8.07 o
   3   2   7       71.14       76.74      2.59 o
   4   2   7      186.13      213.79      5.84 o
   5   2   7        1.21        4.80      3.36 o
   6   2   7      114.87      127.26      4.17 o
   7   2   7        3.62       -3.58      4.18 o
   8   2   7      276.43      260.97      7.39 o
   9   2   7        4.28        3.76      3.34 o
  10   2   7        7.21        4.17      3.07 o
  11   2   7       12.65        7.63      1.54 o
 -12   3   7        9.34        5.97      1.42 o
 -11   3   7        4.47        7.54      1.85 o
 -10   3   7       19.55       20.07      2.57 o
  -9   3   7       65.43       62.10      3.46 o
  -8   3   7       89.90       96.61      3.84 o
  -7   3   7       15.80       16.43      2.48 o
  -6   3   7       95.54       97.89      3.43 o
  -5   3   7      200.78      191.83      5.98 o
  -4   3   7        0.15        2.19      1.54 o
  -3   3   7      217.04      235.86      6.59 o
  -2   3   7      765.53      881.56     11.33 o
  -1   3   7       60.83       61.71      2.20 o
   0   3   7      129.83      119.16      3.77 o
   1   3   7     3537.52     3777.68     23.25 o
   2   3   7      591.83      633.17     10.17 o
   3   3   7      274.78      310.84      7.79 o
   4   3   7      134.53      137.24      3.81 o
   5   3   7       82.59       86.59      3.40 o
   6   3   7      112.63      121.42      4.12 o
   7   3   7       29.11       37.63      3.26 o
   8   3   7        2.19        2.57      3.48 o
   9   3   7        3.98        4.60      2.22 o
  10   3   7        5.22        4.86      1.81 o
  11   3   7        7.91        2.92      2.08 o
 -11   4   7        3.33        3.51      2.34 o
 -10   4   7        5.02        7.43      2.02 o
  -9   4   7       11.50        2.70      3.74 o
  -8   4   7       20.87       21.59      2.87 o
  -7   4   7       85.97       90.13      3.68 o
  -6   4   7        9.85       20.81      2.39 o
  -5   4   7        0.28        3.31      3.23 o
  -4   4   7      591.92      547.59     10.87 o
  -3   4   7      116.76      115.62      3.55 o
  -2   4   7       30.03       26.59      1.96 o
  -1   4   7       18.34       12.56      1.71 o
   0   4   7        0.29       -0.88      1.76 o
   1   4   7       56.62       62.28      2.47 o
   2   4   7       31.72       26.99      2.01 o
   3   4   7      397.96      402.91      9.52 o
   4   4   7       41.64       45.53      2.65 o
   5   4   7       10.84        0.23      3.79 o
   6   4   7       18.55       19.89      2.74 o
   7   4   7       71.30       72.49      3.71 o
   8   4   7       48.64       55.33      3.27 o
   9   4   7        0.00       -2.89      3.18 o
  10   4   7        0.00        2.04      2.35 o
 -11   5   7       10.24       10.66      1.47 o
 -10   5   7       21.98       26.44      2.20 o
  -9   5   7       10.64        4.08      3.97 o
  -8   5   7       21.08       23.62      2.69 o
  -7   5   7       69.83       58.68      3.32 o
  -6   5   7       42.48       52.75      3.09 o
  -5   5   7       26.19       23.60      2.72 o
  -4   5   7        2.38        5.30      1.98 o
  -3   5   7        8.03        6.86      1.99 o
  -2   5   7      628.04      668.00     11.73 o
  -1   5   7       27.53       34.72      2.30 o
   0   5   7       12.78        8.37      1.31 o
   1   5   7        1.54       -2.83      3.05 o
   2   5   7       13.87       11.63      2.08 o
   3   5   7       63.42       64.19      3.03 o
   4   5   7       71.43       80.09      3.54 o
   5   5   7      199.47      220.15      6.51 o
   6   5   7       29.65       31.19      2.92 o
   7   5   7       67.29       75.29      3.66 o
   8   5   7        0.22       -2.30      3.49 o
   9   5   7        2.07        0.72      3.00 o
  10   5   7        4.62        4.15      2.26 o
 -10   6   7        2.96        0.58      2.50 o
  -9   6   7       18.30       16.37      2.41 o
  -8   6   7        7.87        6.23      3.28 o
  -7   6   7        1.56       -2.59      3.78 o
  -6   6   7       14.99       12.70      2.55 o
  -5   6   7       21.70       25.55      2.54 o
  -4   6   7      221.39      226.68      6.51 o
  -3   6   7      188.87      211.44      6.71 o
  -2   6   7       42.77       45.20      2.66 o
  -1   6   7      321.03      326.91      9.02 o
   0   6   7     1018.63     1050.77     11.06 o
   1   6   7        8.82       10.61      2.30 o
   2   6   7       63.68       81.39      3.31 o
   3   6   7        3.66        0.70      3.35 o
   4   6   7       86.36       85.04      3.61 o
   5   6   7      174.10      181.19      5.44 o
   6   6   7        1.45        4.68      3.55 o
   7   6   7        6.15        0.24      4.03 o
   8   6   7        7.13        3.13      2.30 o
   9   6   7        0.88       -0.74      2.47 o
 -10   7   7        0.35        0.83      1.92 o
  -9   7   7       15.12       14.67      2.06 o
  -8   7   7       16.92       23.96      2.38 o
  -7   7   7        0.00        5.34      3.24 o
  -6   7   7        0.86        3.21      2.25 o
  -5   7   7       42.10       43.93      3.15 o
  -4   7   7        4.15       -1.02      3.72 o
  -3   7   7        5.04       -3.70      3.80 o
  -2   7   7        1.62        7.17      3.61 o
  -1   7   7       55.70       65.81      3.28 o
   0   7   7       13.31       16.49      1.90 o
   1   7   7       61.39       55.50      3.18 o
   2   7   7        0.36        4.18      3.80 o
   3   7   7        0.01        1.78      3.75 o
   4   7   7        0.00        4.96      3.95 o
   5   7   7       64.12       64.71      3.51 o
   6   7   7       78.66       84.02      3.62 o
   7   7   7        0.22        2.34      3.33 o
   8   7   7        9.32       11.67      2.00 o
   9   7   7        2.08        2.95      2.17 o
  -9   8   7        3.78        2.21      2.30 o
  -8   8   7        1.77        0.33      2.87 o
  -7   8   7        3.87        0.00      3.27 o
  -6   8   7       45.20       49.53      3.37 o
  -5   8   7        3.13        0.00      4.09 o
  -4   8   7      207.02      237.23      7.01 o
  -3   8   7        0.55       -0.52      3.98 o
  -2   8   7      159.49      173.95      5.15 o
  -1   8   7       45.91       45.02      3.18 o
   0   8   7       87.47       95.82      2.75 o
   1   8   7        2.94       -4.67      4.67 o
   2   8   7       74.16       74.69      3.73 o
   3   8   7       18.95       18.73      2.71 o
   4   8   7        0.30       -3.84      3.89 o
   5   8   7      125.99      133.52      4.56 o
   6   8   7       49.26       49.67      3.14 o
   7   8   7       43.59       46.47      2.82 o
   8   8   7        9.36       13.62      1.67 o
  -8   9   7        5.45        6.60      1.54 o
  -7   9   7        1.65       -1.92      2.88 o
  -6   9   7        5.76        3.35      3.44 o
  -5   9   7       21.72       21.73      2.80 o
  -4   9   7        2.60        4.12      3.74 o
  -3   9   7        0.50       -1.26      3.67 o
  -2   9   7       37.16       48.13      3.09 o
  -1   9   7       18.61       17.88      2.67 o
   0   9   7       61.11       59.77      7.62 o
   1   9   7        7.90        6.96      4.16 o
   2   9   7       60.21       58.09      3.24 o
   3   9   7      130.24      124.36      4.43 o
   4   9   7       37.19       38.53      3.10 o
   5   9   7       31.50       34.71      2.68 o
   6   9   7        0.16        1.97      2.57 o
   7   9   7        0.49       -2.04      2.18 o
  -7  10   7        4.03        3.19      2.16 o
  -6  10   7       27.70       31.31      2.19 o
  -5  10   7       17.00       21.19      2.28 o
  -4  10   7       74.18       87.07      3.56 o
  -3  10   7      117.77      127.94      4.10 o
  -2  10   7       95.42       94.52      3.88 o
  -1  10   7       26.36       25.21      2.87 o
   0  10   7        0.26       -2.46      2.46 o
   1  10   7      129.90      103.18      4.10 o
   2  10   7       16.69       10.08      2.71 o
   3  10   7        7.96        1.99      3.26 o
   4  10   7        6.71        9.56      2.01 o
   5  10   7        8.34        8.68      1.88 o
   6  10   7        0.01       -2.29      2.29 o
  -5  11   7       56.56       57.94      2.38 o
  -4  11   7       15.08       14.35      1.93 o
  -3  11   7        0.83       -1.39      2.72 o
  -2  11   7        7.67        9.34      1.96 o
  -1  11   7        4.58        3.95      1.92 o
   0  11   7       20.41       12.75      1.89 o
   1  11   7        8.73        5.43      2.08 o
   2  11   7        3.54        4.54      3.16 o
   3  11   7        1.19        4.82      2.72 o
   4  11   7        0.11        0.00      2.41 o
  -2  12   7        0.80       -0.78      2.13 o
  -1  12   7       21.38       18.03      1.71 o
   0  12   7       19.78       17.15      2.76 o
   1  12   7        0.43       -1.20      2.25 o
 -12   0   8       20.18       17.06      1.68 o
 -10   0   8        2.90        4.13      3.33 o
  -8   0   8      138.30      127.45      4.44 o
  -6   0   8        0.93       -3.10      3.46 o
  -4   0   8      196.78      218.78      6.55 o
  -2   0   8     9365.31     9858.52     36.89 o
   0   0   8       14.49       17.04      1.32 o
   2   0   8       24.40       21.16      1.87 o
   4   0   8      254.13      271.29      7.82 o
   6   0   8      210.54      226.08      7.34 o
   8   0   8        4.89        3.39      2.31 o
  10   0   8        1.72       -2.90      2.90 o
 -12   1   8        1.48        2.44      1.89 o
 -11   1   8       54.62       52.32      2.82 o
 -10   1   8       14.17       11.49      2.60 o
  -9   1   8       21.44       17.42      2.67 o
  -8   1   8       12.67       11.55      2.71 o
  -7   1   8       18.36       14.85      2.53 o
  -6   1   8        9.08        6.08      3.80 o
  -5   1   8      131.29      116.93      3.62 o
  -4   1   8      119.72      106.96      3.25 o
  -3   1   8      525.08      531.56      9.17 o
  -2   1   8      575.20      560.62      9.01 o
  -1   1   8      210.51      232.46      5.95 o
   0   1   8      712.72      747.93      9.58 o
   1   1   8      323.04      374.97      7.49 o
   2   1   8        4.91        6.83      1.58 o
   3   1   8      176.32      187.99      5.55 o
   4   1   8       26.79       27.83      2.13 o
   5   1   8      138.81      138.59      4.22 o
   6   1   8       94.92       91.69      3.67 o
   7   1   8      117.80      123.93      4.34 o
   8   1   8        0.38        2.06      3.35 o
   9   1   8        5.56        5.62      3.36 o
  10   1   8       33.39       26.97      2.29 o
  11   1   8        7.73        8.82      1.35 o
 -12   2   8        4.54        2.71      1.32 o
 -11   2   8        7.80        6.58      1.83 o
 -10   2   8       43.09       42.77      2.84 o
  -9   2   8      425.09      422.77     11.36 o
  -8   2   8      138.44      137.29      4.45 o
  -7   2   8      169.47      165.82      4.67 o
  -6   2   8      149.32      161.98      4.57 o
  -5   2   8       43.07       41.33      2.61 o
  -4   2   8      340.82      307.63      7.93 o
  -3   2   8        0.70        5.16      1.50 o
  -2   2   8      125.22      147.92      4.59 o
  -1   2   8        1.59        3.78      1.55 o
   0   2   8     1689.15     1767.38     11.28 o
   1   2   8      310.44      289.78      6.84 o
   2   2   8      754.82      787.84     11.45 o
   3   2   8      197.47      207.27      5.76 o
   4   2   8      119.87      131.95      3.96 o
   5   2   8       34.32       37.56      2.82 o
   6   2   8      280.01      282.25      8.23 o
   7   2   8      123.81      114.04      4.29 o
   8   2   8      326.56      332.86      8.98 o
   9   2   8        9.98       10.06      2.23 o
  10   2   8        8.51        7.47      1.92 o
  11   2   8        5.05        3.22      1.32 o
 -11   3   8       33.37       30.48      2.30 o
 -10   3   8       61.64       65.75      3.43 o
  -9   3   8        0.54       -1.49      3.54 o
  -8   3   8      269.77      257.38      8.05 o
  -7   3   8       10.19        5.54      4.48 o
  -6   3   8       49.95       52.53      3.17 o
  -5   3   8       42.58       49.69      2.82 o
  -4   3   8       26.56       20.49      2.13 o
  -3   3   8      222.73      235.35      6.88 o
  -2   3   8      153.70      147.80      4.78 o
  -1   3   8        1.65        7.50      1.58 o
   0   3   8       78.19       69.54      1.76 o
   1   3   8     1844.26     2035.60     18.44 o
   2   3   8     1229.00     1277.45     15.30 o
   3   3   8       52.09       55.76      2.70 o
   4   3   8      266.21      308.67      8.86 o
   5   3   8       22.87       20.21      2.50 o
   6   3   8       19.50       20.86      2.70 o
   7   3   8       32.72       31.72      3.03 o
   8   3   8       11.51        4.93      4.11 o
   9   3   8        1.72       -0.21      3.04 o
  10   3   8       12.34       12.85      1.81 o
 -11   4   8        8.09       10.48      1.54 o
 -10   4   8        3.50        1.13      3.34 o
  -9   4   8       52.58       50.72      3.37 o
  -8   4   8        0.15        3.37      3.71 o
  -7   4   8        8.16        9.14      2.65 o
  -6   4   8        7.76       11.86      2.19 o
  -5   4   8       94.56       98.16      3.54 o
  -4   4   8        0.05        0.80      2.96 o
  -3   4   8        2.28        1.64      3.14 o
  -2   4   8       87.49       97.09      3.04 o
  -1   4   8      177.32      168.89      5.25 o
   0   4   8       32.31       39.82      2.46 o
   1   4   8      326.78      351.93      8.51 o
   2   4   8      112.09      125.71      4.04 o
   3   4   8      448.09      520.38     11.02 o
   4   4   8        4.27        5.56      3.41 o
   5   4   8        0.01        1.47      3.88 o
   6   4   8      104.86      100.45      3.81 o
   7   4   8        7.51        9.41      2.34 o
   8   4   8       52.00       44.43      3.33 o
   9   4   8        0.95        4.25      2.79 o
  10   4   8       10.24       10.84      1.76 o
 -11   5   8        9.47       12.06      1.46 o
 -10   5   8        0.00        0.32      2.57 o
  -9   5   8        5.50        9.92      2.16 o
  -8   5   8        0.66        0.75      3.32 o
  -7   5   8       76.18       69.81      3.67 o
  -6   5   8      552.06      530.13     12.56 o
  -5   5   8        0.14        2.89      3.23 o
  -4   5   8       89.49       95.43      3.55 o
  -3   5   8      262.77      265.14      7.31 o
  -2   5   8       46.21       42.43      2.58 o
  -1   5   8       38.76       56.64      2.76 o
   0   5   8       88.27       81.88      2.25 o
   1   5   8       76.30       81.50      3.28 o
   2   5   8        0.08        2.49      3.22 o
   3   5   8      352.75      384.44     10.11 o
   4   5   8      172.31      180.97      5.60 o
   5   5   8        1.53        4.88      3.40 o
   6   5   8        5.24        3.92      3.82 o
   7   5   8       16.83       15.91      2.52 o
   8   5   8        1.70        3.82      3.20 o
   9   5   8        8.35        4.44      2.95 o
  10   5   8       16.03       12.79      1.59 o
 -10   6   8       19.30       17.00      1.86 o
  -9   6   8        3.86        4.42      2.96 o
  -8   6   8       47.47       52.81      3.24 o
  -7   6   8      168.05      178.76      5.48 o
  -6   6   8      104.40      106.70      4.17 o
  -5   6   8       53.08       46.03      3.21 o
  -4   6   8       89.80       98.35      3.74 o
  -3   6   8      207.14      205.10      5.68 o
  -2   6   8      169.09      174.14      5.16 o
  -1   6   8      197.79      205.71      5.92 o
   0   6   8      106.12      123.67      2.78 o
   1   6   8       29.05       30.72      2.70 o
   2   6   8        0.05        3.74      3.37 o
   3   6   8       37.82       38.56      2.94 o
   4   6   8       13.42        9.26      4.76 o
   5   6   8        2.69        1.31      3.68 o
   6   6   8        5.10        4.05      3.65 o
   7   6   8       40.85       42.63      3.20 o
   8   6   8       23.30       26.13      2.38 o
   9   6   8        1.48        2.26      2.24 o
 -10   7   8       23.61       23.73      1.72 o
  -9   7   8       15.69       16.00      1.87 o
  -8   7   8       10.23        4.87      3.14 o
  -7   7   8       22.04       23.74      2.79 o
  -6   7   8        6.95        7.32      2.30 o
  -5   7   8       42.45       46.69      3.01 o
  -4   7   8       26.30       30.07      2.83 o
  -3   7   8      247.75      264.55      7.31 o
  -2   7   8       43.30       44.38      2.98 o
  -1   7   8       37.41       38.81      3.08 o
   0   7   8        0.35        2.04      4.56 o
   1   7   8       14.32       21.54      2.56 o
   2   7   8       15.86       17.99      2.80 o
   3   7   8       19.30       13.97      2.78 o
   4   7   8       35.17       32.16      3.10 o
   5   7   8      164.94      168.70      5.41 o
   6   7   8        0.60       -3.74      3.74 o
   7   7   8        2.60        2.70      3.07 o
   8   7   8       12.54       13.22      1.89 o
  -9   8   8       44.61       43.44      2.06 o
  -8   8   8        0.23        1.66      2.33 o
  -7   8   8        0.16       -3.10      3.13 o
  -6   8   8        4.23        2.26      3.40 o
  -5   8   8      151.05      180.14      5.34 o
  -4   8   8      139.90      147.10      4.59 o
  -3   8   8       11.11       14.90      2.52 o
  -2   8   8      421.69      441.67     11.89 o
  -1   8   8       10.07       11.37      2.48 o
   0   8   8      251.37      279.32     14.84 o
   1   8   8      367.33      362.85      9.45 o
   2   8   8        1.53        2.61      4.03 o
   3   8   8       22.80       27.41      2.78 o
   4   8   8       34.21       37.70      2.87 o
   5   8   8       10.04        7.20      3.76 o
   6   8   8       10.82       13.26      2.14 o
   7   8   8       15.07       18.20      2.01 o
   8   8   8        0.22        1.96      1.81 o
  -8   9   8        1.63        2.98      1.79 o
  -7   9   8        2.42        3.02      2.30 o
  -6   9   8        0.31       -1.99      2.95 o
  -5   9   8       66.74       79.94      3.49 o
  -4   9   8      272.13      296.82      8.15 o
  -3   9   8        0.20        4.37      3.52 o
  -2   9   8       12.90       11.71      2.44 o
  -1   9   8        0.93       -1.01      3.63 o
   0   9   8        0.10       -1.36      3.16 o
   1   9   8       43.67       37.09      3.19 o
   2   9   8       12.54        8.49      4.40 o
   3   9   8       19.56       19.50      2.65 o
   4   9   8        4.53        7.80      2.23 o
   5   9   8        3.84        0.90      2.95 o
   6   9   8        0.64        1.85      2.49 o
   7   9   8       13.00        9.19      1.43 o
  -6  10   8        0.35       -2.11      2.28 o
  -5  10   8        4.10        9.28      1.85 o
  -4  10   8        8.91       10.98      2.18 o
  -3  10   8        6.00        3.17      3.69 o
  -2  10   8        1.53        4.82      3.24 o
  -1  10   8       17.97       19.05      2.50 o
   0  10   8       20.03       16.49      1.88 o
   1  10   8        9.98        7.90      2.52 o
   2  10   8        0.31       -1.78      3.31 o
   3  10   8        0.03        3.60      2.87 o
   4  10   8        2.23        3.25      2.72 o
   5  10   8        4.66        8.55      1.63 o
  -5  11   8        0.28        2.76      1.98 o
  -4  11   8        7.35        8.07      1.70 o
  -3  11   8        7.13        3.82      2.79 o
  -2  11   8       17.74       20.01      2.10 o
  -1  11   8        0.55        4.50      2.71 o
   0  11   8        3.47        5.49      2.24 o
   1  11   8        0.20        0.30      2.91 o
   2  11   8       43.59       31.64      2.38 o
   3  11   8        0.45       -2.45      2.45 o
   4  11   8       15.46       11.82      1.68 o
 -11   0   9       27.13       30.59      2.33 o
  -9   0   9       28.41       27.84      2.92 o
  -7   0   9      125.50      117.60      4.18 o
  -5   0   9     1248.62     1255.69     16.67 o
  -3   0   9     2003.94     1876.05     18.04 o
  -1   0   9      107.77      112.07      3.34 o
   1   0   9      109.72      124.89      3.58 o
   3   0   9       67.42       71.17      2.75 o
   5   0   9       52.04       47.46      3.01 o
   7   0   9      362.31      354.06      9.49 o
   9   0   9        7.56       10.07      2.15 o
 -11   1   9        0.92       -2.77      2.82 o
 -10   1   9        0.62       -1.92      3.52 o
  -9   1   9       14.90       14.03      2.42 o
  -8   1   9        2.54        1.57      4.15 o
  -7   1   9      962.07      914.31     16.39 o
  -6   1   9      151.63      136.08      4.18 o
  -5   1   9        0.95       -3.61      3.61 o
  -4   1   9      344.66      340.77      8.41 o
  -3   1   9       22.07       22.68      2.01 o
  -2   1   9       57.27       78.36      2.69 o
  -1   1   9       74.17       77.02      2.51 o
   0   1   9      633.40      668.24     19.73 o
   1   1   9       92.83       76.11      2.65 o
   2   1   9      649.22      702.44     11.40 o
   3   1   9      240.47      261.08      7.61 o
   4   1   9       39.49       41.66      2.56 o
   5   1   9        4.87        5.18      2.47 o
   6   1   9        1.16        0.50      3.94 o
   7   1   9        3.44        3.14      4.00 o
   8   1   9       21.66       15.33      2.60 o
   9   1   9      122.95      110.57      3.96 o
  10   1   9        0.32        0.99      2.36 o
 -11   2   9        5.42        4.76      1.68 o
 -10   2   9       19.30       21.13      2.48 o
  -9   2   9       24.82       28.00      2.84 o
  -8   2   9        5.64        6.02      3.89 o
  -7   2   9        7.96        5.33      4.28 o
  -6   2   9       76.37       72.44      3.46 o
  -5   2   9       81.70       89.81      3.35 o
  -4   2   9       78.83       73.04      2.91 o
  -3   2   9        0.11        3.94      1.67 o
  -2   2   9     1211.85     1285.85     15.01 o
  -1   2   9      207.24      236.54      6.86 o
   0   2   9       47.95       49.94      1.69 o
   1   2   9      289.59      290.39      7.56 o
   2   2   9       23.58       23.97      2.07 o
   3   2   9        0.00       -1.13      3.26 o
   4   2   9      223.75      245.69      7.07 o
   5   2   9      121.93      130.89      4.18 o
   6   2   9       92.71      101.88      3.99 o
   7   2   9      102.07       90.76      4.02 o
   8   2   9        9.39        4.64      2.51 o
   9   2   9        0.36        2.53      2.79 o
  10   2   9        5.98        4.24      2.43 o
 -11   3   9       28.55       21.76      1.96 o
 -10   3   9       13.62       14.96      2.22 o
  -9   3   9        0.02        0.00      3.44 o
  -8   3   9      132.49      129.16      4.34 o
  -7   3   9      204.58      201.09      6.01 o
  -6   3   9      354.47      383.50     10.37 o
  -5   3   9        7.44        9.50      2.13 o
  -4   3   9      115.08      132.57      3.99 o
  -3   3   9      267.75      263.83      6.86 o
  -2   3   9        7.18        6.75      1.83 o
  -1   3   9      302.34      285.81      7.77 o
   0   3   9       19.50       16.53      1.44 o
   1   3   9       14.08       15.36      2.08 o
   2   3   9        1.72        4.05      3.01 o
   3   3   9       12.37        8.19      2.08 o
   4   3   9      110.53      109.17      3.70 o
   5   3   9        2.25        6.15      3.72 o
   6   3   9       37.58       41.40      3.11 o
   7   3   9       64.69       70.36      3.44 o
   8   3   9       16.37       20.65      2.55 o
   9   3   9        4.41        5.78      3.11 o
  10   3   9        0.15        1.05      2.12 o
 -11   4   9        4.63        5.27      1.36 o
 -10   4   9       15.04       14.25      2.14 o
  -9   4   9      162.48      153.52      4.60 o
  -8   4   9       26.90       22.12      2.78 o
  -7   4   9      827.84      892.65     16.26 o
  -6   4   9      122.66      115.72      4.10 o
  -5   4   9      190.27      192.42      6.01 o
  -4   4   9       55.87       52.96      3.00 o
  -3   4   9      146.22      169.08      4.78 o
  -2   4   9      650.27      592.87     11.51 o
  -1   4   9       33.90       36.16      2.35 o
   0   4   9       93.62       90.70      2.25 o
   1   4   9        8.72       12.86      2.01 o
   2   4   9       45.14       50.87      2.84 o
   3   4   9       26.65       17.69      2.61 o
   4   4   9      268.04      276.65      8.16 o
   5   4   9       63.83       76.42      3.64 o
   6   4   9        0.21        6.55      3.86 o
   7   4   9       19.40       25.79      2.73 o
   8   4   9        5.67        2.35      3.26 o
   9   4   9       20.90       15.56      1.96 o
  10   4   9        6.19        3.64      2.08 o
 -10   5   9       75.31       73.33      2.91 o
  -9   5   9       87.98       84.91      3.52 o
  -8   5   9       99.74      102.09      4.00 o
  -7   5   9      216.07      213.52      6.12 o
  -6   5   9      251.46      285.04      8.42 o
  -5   5   9       22.74       31.98      2.84 o
  -4   5   9        2.63        1.66      3.60 o
  -3   5   9       60.48       63.93      3.09 o
  -2   5   9       10.29        5.79      3.62 o
  -1   5   9       21.48       26.17      2.50 o
   0   5   9       13.69       10.24      2.79 o
   1   5   9       31.16       37.04      2.75 o
   2   5   9       91.54       99.23      3.65 o
   3   5   9      459.83      479.97     11.61 o
   4   5   9        0.49       -1.02      3.85 o
   5   5   9        0.63       -4.35      4.35 o
   6   5   9       79.36       75.18      3.66 o
   7   5   9        0.02       -3.01      3.01 o
   8   5   9        0.04        4.36      2.66 o
   9   5   9        0.01        1.73      2.24 o
 -10   6   9        7.84        7.38      1.48 o
  -9   6   9        7.85        8.07      2.00 o
  -8   6   9      115.09      131.35      4.12 o
  -7   6   9       58.32       54.73      3.11 o
  -6   6   9       16.24       10.13      2.64 o
  -5   6   9       25.44       29.98      2.75 o
  -4   6   9        7.36        8.32      2.51 o
  -3   6   9       31.19       31.72      2.82 o
  -2   6   9      168.90      185.03      5.53 o
  -1   6   9        6.84       12.01      2.44 o
   0   6   9      545.69      564.94     12.04 o
   1   6   9       60.89       62.46      3.28 o
   2   6   9        0.44        1.98      3.66 o
   3   6   9       19.41       23.85      2.77 o
   4   6   9      278.48      284.10      8.44 o
   5   6   9       52.17       50.76      3.33 o
   6   6   9        0.12        2.89      3.23 o
   7   6   9        9.79       11.03      2.11 o
   8   6   9        0.51        3.15      2.44 o
   9   6   9        1.45        2.49      1.89 o
  -9   7   9       11.51       11.54      1.71 o
  -8   7   9        7.06       11.31      1.98 o
  -7   7   9      103.39      113.19      4.11 o
  -6   7   9        7.76        6.34      3.74 o
  -5   7   9      117.34      126.63      4.32 o
  -4   7   9       78.39       81.62      3.72 o
  -3   7   9        0.25        3.65      3.63 o
  -2   7   9      658.07      699.78     14.42 o
  -1   7   9       36.58       49.08      3.14 o
   0   7   9       93.56       89.03      3.53 o
   1   7   9      102.53      117.15      4.17 o
   2   7   9        3.54       10.67      2.34 o
   3   7   9      124.48      129.08      4.37 o
   4   7   9        5.05        9.70      2.32 o
   5   7   9       17.49       15.75      2.82 o
   6   7   9       36.32       32.37      2.79 o
   7   7   9        1.03       -1.18      2.92 o
   8   7   9        0.58       -1.06      1.97 o
  -8   8   9        6.46       10.44      1.57 o
  -7   8   9        2.66        5.44      2.92 o
  -6   8   9       25.05       26.49      2.56 o
  -5   8   9        8.46       11.67      2.67 o
  -4   8   9        0.68        1.00      3.60 o
  -3   8   9        3.15        5.14      3.41 o
  -2   8   9        0.42       -2.08      3.53 o
  -1   8   9      161.12      148.71      4.60 o
   0   8   9       14.90       12.29      2.30 o
   1   8   9        0.02       -4.07      4.07 o
   2   8   9        4.25        7.94      4.08 o
   3   8   9        1.46        4.21      3.58 o
   4   8   9       32.17       31.13      2.97 o
   5   8   9       23.04       16.17      2.61 o
   6   8   9        0.70        0.17      2.96 o
   7   8   9        3.15        2.98      2.38 o
  -7   9   9        1.58        3.49      2.28 o
  -6   9   9        0.09        0.49      2.40 o
  -5   9   9        0.22        0.00      2.94 o
  -4   9   9        0.34       -0.86      2.93 o
  -3   9   9        3.54        4.81      3.39 o
  -2   9   9       38.14       37.14      3.09 o
  -1   9   9        4.31       -0.72      3.85 o
   0   9   9       65.01       55.67      2.44 o
   1   9   9        0.21       -3.72      3.72 o
   2   9   9       23.67       24.53      2.82 o
   3   9   9        0.09        2.74      3.36 o
   4   9   9       39.04       43.76      2.78 o
   5   9   9        3.62        3.95      1.78 o
   6   9   9        5.24        3.33      1.57 o
  -6  10   9        4.81        3.10      1.45 o
  -5  10   9        4.15       -0.82      2.66 o
  -4  10   9        0.98        1.61      2.77 o
  -3  10   9        0.51        0.89      2.96 o
  -2  10   9        0.62       -0.95      3.20 o
  -1  10   9       21.32       19.45      2.37 o
   0  10   9        6.69        7.69      1.83 o
   1  10   9       30.57       23.84      2.58 o
   2  10   9        0.71       -2.29      2.99 o
   3  10   9        7.89        5.97      3.04 o
   4  10   9        0.03        0.26      2.50 o
   5  10   9       11.28       11.27      1.55 o
  -4  11   9        5.90        3.98      2.14 o
  -3  11   9        1.06       -1.97      2.29 o
  -2  11   9        1.43        3.46      2.54 o
  -1  11   9        0.03        1.47      2.36 o
   0  11   9        1.60        2.28      1.42 o
   1  11   9        8.00        4.68      1.74 o
   2  11   9       24.92       25.31      1.89 o
   3  11   9       13.15       12.92      1.66 o
 -10   0  10       40.31       38.25      2.73 o
  -8   0  10       13.03       15.66      2.53 o
  -6   0  10      121.86      129.68      4.24 o
  -4   0  10      360.94      399.09      9.63 o
  -2   0  10       25.22       24.15      2.17 o
   0   0  10       10.82        7.63      1.37 o
   2   0  10       42.00       51.05      2.68 o
   4   0  10      164.54      165.53      5.03 o
   6   0  10       31.20       30.36      2.97 o
   8   0  10        7.57        5.52      3.95 o
  10   0  10       41.87       43.32      2.05 o
 -11   1  10       63.36       55.59      2.48 o
 -10   1  10        6.51        3.50      3.13 o
  -9   1  10        6.60        1.20      3.79 o
  -8   1  10       92.24       78.84      3.66 o
  -7   1  10       35.02       28.94      3.04 o
  -6   1  10        0.82        5.06      3.76 o
  -5   1  10      200.34      189.03      5.27 o
  -4   1  10       42.06       57.95      2.84 o
  -3   1  10       13.81       23.44      2.25 o
  -2   1  10      276.62      305.91      8.04 o
  -1   1  10      260.64      272.11      7.50 o
   0   1  10      420.73      433.97      6.52 o
   1   1  10      399.08      418.83      9.22 o
   2   1  10       28.93       30.58      2.37 o
   3   1  10       24.79       25.14      2.39 o
   4   1  10       87.39       93.91      3.52 o
   5   1  10       73.59       79.56      3.58 o
   6   1  10       16.99       16.63      2.54 o
   7   1  10        0.99        0.51      3.63 o
   8   1  10       12.19       15.63      2.46 o
   9   1  10        9.30        5.99      2.14 o
  10   1  10        8.68        8.00      1.53 o
 -11   2  10       10.75       10.12      1.65 o
 -10   2  10        0.01       -2.79      3.04 o
  -9   2  10       23.78       18.69      2.82 o
  -8   2  10        0.29        0.26      3.96 o
  -7   2  10       44.66       38.55      3.11 o
  -6   2  10       72.37       67.75      3.38 o
  -5   2  10        0.09       -3.78      3.78 o
  -4   2  10      152.54      157.89      4.70 o
  -3   2  10       11.96        7.10      2.11 o
  -2   2  10      170.70      173.11      4.97 o
  -1   2  10        5.82       28.41      2.26 o
   0   2  10        0.06        4.78      1.95 o
   1   2  10       71.12       76.75      2.90 o
   2   2  10       15.56       16.06      2.20 o
   3   2  10      478.86      499.48     11.15 o
   4   2  10        7.21        8.63      2.35 o
   5   2  10       19.46       17.75      2.69 o
   6   2  10        0.73        3.83      2.30 o
   7   2  10      121.41      115.23      4.21 o
   8   2  10        3.62        4.63      3.27 o
   9   2  10       21.58       20.13      1.98 o
  10   2  10        8.01        8.96      1.36 o
 -11   3  10        0.51        1.63      2.01 o
 -10   3  10        7.32        8.00      1.89 o
  -9   3  10       41.65       44.79      3.14 o
  -8   3  10       47.35       49.26      3.06 o
  -7   3  10      137.76      140.70      4.44 o
  -6   3  10        2.08        5.58      3.44 o
  -5   3  10       48.35       48.16      3.05 o
  -4   3  10      164.64      163.62      4.96 o
  -3   3  10       56.72       57.26      2.79 o
  -2   3  10      199.63      214.12      6.53 o
  -1   3  10       46.05       50.87      2.67 o
   0   3  10      462.08      447.75      8.20 o
   1   3  10      191.96      239.54      6.75 o
   2   3  10      164.88      158.22      4.74 o
   3   3  10       30.22       33.79      2.80 o
   4   3  10       29.09       33.01      2.67 o
   5   3  10       13.92       19.21      2.64 o
   6   3  10       17.49       18.62      2.73 o
   7   3  10       27.84       30.15      2.66 o
   8   3  10        8.15        3.74      3.42 o
   9   3  10        0.03        0.31      2.44 o
  10   3  10        2.76        3.08      1.76 o
 -11   4  10        4.75        4.94      1.29 o
 -10   4  10        4.40        6.96      1.67 o
  -9   4  10      100.62      113.78      3.88 o
  -8   4  10       67.06       71.09      3.60 o
  -7   4  10       33.84       34.52      3.01 o
  -6   4  10      253.87      233.84      7.04 o
  -5   4  10       27.19       25.90      2.77 o
  -4   4  10      469.40      419.79     10.69 o
  -3   4  10        9.34       15.27      2.24 o
  -2   4  10      129.53      138.62      4.14 o
  -1   4  10       30.02       36.63      2.64 o
   0   4  10        7.00       -0.51      2.70 o
   1   4  10      225.63      231.69      6.82 o
   2   4  10        3.75        3.37      3.80 o
   3   4  10      208.07      198.94      6.13 o
   4   4  10       74.15       68.41      3.47 o
   5   4  10       47.25       53.47      3.31 o
   6   4  10       87.57       83.66      3.75 o
   7   4  10        5.78        2.56      3.81 o
   8   4  10        0.43        1.51      3.01 o
   9   4  10        0.40        3.29      2.24 o
 -10   5  10        1.31        1.53      1.32 o
  -9   5  10        0.15       -3.01      3.01 o
  -8   5  10       21.74       27.62      2.64 o
  -7   5  10       67.10       66.14      3.41 o
  -6   5  10      112.15      113.59      4.26 o
  -5   5  10     1261.31     1302.86     19.60 o
  -4   5  10        0.12       -2.76      3.89 o
  -3   5  10      159.10      154.26      4.79 o
  -2   5  10      176.60      186.17      5.38 o
  -1   5  10      123.53      122.92      3.97 o
   0   5  10       28.03       36.83      2.38 o
   1   5  10        7.66        9.07      2.64 o
   2   5  10       50.34       61.39      3.30 o
   3   5  10        3.82        1.52      3.88 o
   4   5  10       15.16        9.39      2.71 o
   5   5  10        5.61       10.33      2.36 o
   6   5  10       41.02       46.26      3.18 o
   7   5  10       48.23       44.47      3.00 o
   8   5  10        1.49        0.98      2.70 o
   9   5  10        6.09        8.14      1.45 o
 -10   6  10       63.58       58.27      2.23 o
  -9   6  10       24.57       27.79      2.05 o
  -8   6  10       29.70       31.64      2.66 o
  -7   6  10       13.62       13.15      2.63 o
  -6   6  10       71.05       78.52      3.57 o
  -5   6  10       38.82       39.97      3.00 o
  -4   6  10      618.12      668.46     14.29 o
  -3   6  10       88.73       97.48      3.96 o
  -2   6  10       19.76       22.23      2.55 o
  -1   6  10      245.53      280.37      8.26 o
   0   6  10      440.30      444.17     15.80 o
   1   6  10        4.26       11.98      2.54 o
   2   6  10      254.80      251.60      7.75 o
   3   6  10      136.16      118.11      4.29 o
   4   6  10      163.60      180.34      5.35 o
   5   6  10      121.56      130.33      4.20 o
   6   6  10       10.29       11.18      2.52 o
   7   6  10        0.45       -2.92      2.92 o
   8   6  10        2.77        2.85      2.28 o
  -9   7  10       59.99       62.89      2.26 o
  -8   7  10       29.51       31.56      2.24 o
  -7   7  10        0.07        1.39      2.83 o
  -6   7  10       18.15       20.91      2.50 o
  -5   7  10       64.35       72.13      3.40 o
  -4   7  10       22.15       27.40      2.65 o
  -3   7  10      207.97      220.64      6.22 o
  -2   7  10       36.92       35.35      3.10 o
  -1   7  10       96.31      116.83      4.04 o
   0   7  10       14.15       19.17      2.01 o
   1   7  10      242.29      216.42      6.93 o
   2   7  10       30.77       29.37      2.83 o
   3   7  10       29.47       38.33      2.91 o
   4   7  10       69.75       64.49      3.78 o
   5   7  10       52.36       49.71      3.17 o
   6   7  10        0.00       -1.68      2.94 o
   7   7  10        4.70        1.28      2.37 o
   8   7  10        0.87       -1.08      1.73 o
  -8   8  10        3.80        3.22      2.21 o
  -7   8  10        0.40       -2.63      2.63 o
  -6   8  10       18.26       16.71      2.35 o
  -5   8  10        8.92        9.42      2.33 o
  -4   8  10       18.14       20.12      2.66 o
  -3   8  10        7.17        3.46      3.38 o
  -2   8  10        2.88        1.77      3.40 o
  -1   8  10        1.88        5.61      3.46 o
   0   8  10       28.22       26.36      1.99 o
   1   8  10       42.78       27.73      2.87 o
   2   8  10      118.61      109.23      4.05 o
   3   8  10        3.67        1.16      3.71 o
   4   8  10        9.19        6.31      3.64 o
   5   8  10       28.17       25.90      2.64 o
   6   8  10        2.23        2.13      2.66 o
   7   8  10        6.09        2.02      1.99 o
  -7   9  10        0.01       -0.10      1.88 o
  -6   9  10       14.38       17.35      1.88 o
  -5   9  10        6.32        5.99      1.94 o
  -4   9  10       53.15       57.55      2.97 o
  -3   9  10        1.02        3.15      3.06 o
  -2   9  10        0.03       -3.24      3.24 o
  -1   9  10       53.67       57.14      3.26 o
   0   9  10        1.94       -1.13      2.04 o
   1   9  10        0.33       -0.22      3.53 o
   2   9  10        0.06       -0.62      3.33 o
   3   9  10        4.09        2.63      3.13 o
   4   9  10       26.11       23.72      2.35 o
   5   9  10        0.02        3.11      2.23 o
   6   9  10        1.30       -0.63      1.90 o
  -5  10  10        4.76        5.97      1.49 o
  -4  10  10       74.61       79.39      2.88 o
  -3  10  10        0.01       -2.34      2.79 o
  -2  10  10        1.09        3.18      2.84 o
  -1  10  10        3.59        6.29      1.80 o
   0  10  10       22.42       17.86      1.65 o
   1  10  10        2.12        0.00      3.08 o
   2  10  10        2.07        1.21      2.88 o
   3  10  10        8.46        1.58      2.70 o
   4  10  10        3.69        2.20      2.28 o
  -3  11  10        1.46        1.66      2.02 o
  -2  11  10        0.70       -0.21      2.16 o
  -1  11  10        0.39        2.52      2.04 o
   0  11  10        0.96        0.10      1.59 o
   1  11  10        8.89        9.25      1.57 o
   2  11  10        0.46       -0.88      2.08 o
 -11   0  11       12.38       14.10      1.66 o
  -9   0  11       48.87       43.91      3.17 o
  -7   0  11        2.19        3.92      4.08 o
  -5   0  11        9.73       14.39      2.57 o
  -3   0  11      109.56      120.11      3.65 o
  -1   0  11     1477.98     1686.99     18.74 o
   1   0  11       41.32       27.65      2.53 o
   3   0  11        8.10        5.18      3.56 o
   5   0  11      356.58      348.06      9.26 o
   7   0  11        0.10        2.44      3.77 o
   9   0  11       20.53       23.65      2.16 o
 -11   1  11        4.29        2.56      2.12 o
 -10   1  11        0.13        3.63      2.82 o
  -9   1  11        2.15        2.01      3.34 o
  -8   1  11       15.18       13.01      2.60 o
  -7   1  11      197.20      198.12      5.91 o
  -6   1  11      247.50      234.71      6.75 o
  -5   1  11      158.07      142.45      4.38 o
  -4   1  11        1.07        3.73      3.22 o
  -3   1  11       96.03      102.30      3.47 o
  -2   1  11      104.70      109.89      3.63 o
  -1   1  11      426.21      436.27     10.15 o
   0   1  11      169.61      174.62     10.64 o
   1   1  11      444.83      435.52     10.13 o
   2   1  11        0.00        2.32      3.00 o
   3   1  11      457.41      466.24     11.15 o
   4   1  11       20.84       23.17      2.62 o
   5   1  11       85.58       97.49      3.92 o
   6   1  11        0.19       -0.52      3.97 o
   7   1  11      105.47      106.29      4.38 o
   8   1  11        6.66        5.82      2.13 o
   9   1  11       27.63       23.42      2.05 o
 -11   2  11        0.11        0.20      1.69 o
 -10   2  11        2.05       -2.74      2.74 o
  -9   2  11       54.60       54.21      3.10 o
  -8   2  11       16.71       18.40      2.59 o
  -7   2  11        0.22       -3.14      3.68 o
  -6   2  11       47.46       44.07      3.04 o
  -5   2  11       46.14       60.57      3.29 o
  -4   2  11        0.01        0.23      3.57 o
  -3   2  11        9.81       10.69      2.05 o
  -2   2  11      612.60      620.71     12.11 o
  -1   2  11       38.97       44.55      2.77 o
   0   2  11      141.17      152.89      5.39 o
   1   2  11       34.61       31.43      2.71 o
   2   2  11      285.98      288.28      7.72 o
   3   2  11      129.09      143.23      4.30 o
   4   2  11       41.37       40.69      3.02 o
   5   2  11       64.65       71.98      3.44 o
   6   2  11        0.71        0.00      3.90 o
   7   2  11       18.05       16.43      2.81 o
   8   2  11       30.71       30.27      2.61 o
   9   2  11        0.51        1.37      2.46 o
 -10   3  11       29.69       26.47      2.09 o
  -9   3  11        1.34        5.45      2.86 o
  -8   3  11       73.62       70.59      3.57 o
  -7   3  11        0.36       -1.04      4.08 o
  -6   3  11       10.02       13.01      2.59 o
  -5   3  11        0.47       -2.26      3.82 o
  -4   3  11      103.24      121.81      4.04 o
  -3   3  11      459.84      446.21     10.75 o
  -2   3  11      143.47      145.22      4.40 o
  -1   3  11       29.77       32.17      2.49 o
   0   3  11       21.88       22.48      1.75 o
   1   3  11        9.57       13.32      2.38 o
   2   3  11       24.80       29.95      2.59 o
   3   3  11       73.47       80.54      3.60 o
   4   3  11       11.03       14.51      2.60 o
   5   3  11       44.18       45.08      3.07 o
   6   3  11       46.22       42.21      3.00 o
   7   3  11        5.24        6.10      3.39 o
   8   3  11        3.07        0.36      2.73 o
   9   3  11        1.94        0.37      2.08 o
 -10   4  11        2.32        0.64      2.31 o
  -9   4  11       48.25       44.45      2.89 o
  -8   4  11       29.13       24.46      2.74 o
  -7   4  11       69.53       72.26      3.41 o
  -6   4  11        0.03        2.88      3.73 o
  -5   4  11        9.91        9.42      2.29 o
  -4   4  11       29.90       28.86      2.67 o
  -3   4  11      545.71      561.59     12.60 o
  -2   4  11      222.63      220.34      7.07 o
  -1   4  11       33.62       39.81      2.80 o
   0   4  11       24.67       25.97      1.99 o
   1   4  11       67.38       67.39      3.38 o
   2   4  11      402.81      386.78     10.82 o
   3   4  11      231.90      208.96      6.01 o
   4   4  11       14.03       13.81      2.56 o
   5   4  11      122.39      129.14      4.30 o
   6   4  11        7.06        7.28      3.85 o
   7   4  11       22.92       19.82      2.54 o
   8   4  11       18.85       13.98      2.12 o
   9   4  11        3.82        3.92      1.27 o
 -10   5  11        8.48        8.44      1.36 o
  -9   5  11        7.79        9.14      1.72 o
  -8   5  11      138.05      152.04      4.65 o
  -7   5  11        2.60        2.37      3.65 o
  -6   5  11       71.62       73.52      3.53 o
  -5   5  11       56.27       64.23      3.56 o
  -4   5  11       59.45       62.81      3.33 o
  -3   5  11        1.47        4.06      3.92 o
  -2   5  11      876.62      917.73     16.02 o
  -1   5  11      104.82      120.21      4.03 o
   0   5  11        1.71       -0.66      2.85 o
   1   5  11       23.99       24.37      2.67 o
   2   5  11       34.45       24.06      2.92 o
   3   5  11        0.10        4.44      3.61 o
   4   5  11       90.02       91.59      3.85 o
   5   5  11       10.74       10.57      2.38 o
   6   5  11       95.34       99.40      3.92 o
   7   5  11        2.53        3.85      2.96 o
   8   5  11        9.02        7.36      1.79 o
  -9   6  11        0.21        0.73      2.12 o
  -8   6  11       58.63       69.69      2.97 o
  -7   6  11       47.69       52.80      3.06 o
  -6   6  11        0.00       -2.87      3.51 o
  -5   6  11       36.46       32.11      2.85 o
  -4   6  11       73.84       86.75      3.75 o
  -3   6  11      432.53      476.16     12.35 o
  -2   6  11      298.13      319.97      8.91 o
  -1   6  11      520.55      512.74     12.80 o
   0   6  11      241.68      270.94      9.40 o
   1   6  11       41.04       45.43      3.34 o
   2   6  11        2.21       -2.10      4.19 o
   3   6  11       89.58       85.29      3.74 o
   4   6  11       45.52       43.12      2.97 o
   5   6  11       32.05       38.80      3.04 o
   6   6  11        2.80       -3.13      3.25 o
   7   6  11        2.68        2.72      2.74 o
   8   6  11        5.03        3.65      2.12 o
  -8   7  11        0.07        3.05      2.22 o
  -7   7  11       24.11       27.30      2.27 o
  -6   7  11       35.40       37.44      2.82 o
  -5   7  11       83.01       91.91      3.77 o
  -4   7  11        3.89        6.60      2.19 o
  -3   7  11       32.48       30.39      2.84 o
  -2   7  11      100.20      107.49      4.03 o
  -1   7  11      173.24      187.10      5.45 o
   0   7  11       11.80        2.82      3.02 o
   1   7  11        8.36        9.39      2.63 o
   2   7  11       28.17       25.44      2.71 o
   3   7  11       40.31       40.55      3.30 o
   4   7  11       88.93       80.84      3.51 o
   5   7  11        2.60        3.52      2.75 o
   6   7  11        0.87        3.78      2.67 o
   7   7  11        1.03        3.13      2.04 o
  -7   8  11       14.70       13.72      1.76 o
  -6   8  11        2.84        1.66      2.90 o
  -5   8  11        0.83        1.17      2.95 o
  -4   8  11       41.19       51.51      3.00 o
  -3   8  11       17.30       22.90      2.43 o
  -2   8  11        6.80        6.19      3.79 o
  -1   8  11       32.60       36.41      2.95 o
   0   8  11      114.78      104.83      3.02 o
   1   8  11       52.38       50.12      3.60 o
   2   8  11        0.79        2.03      3.56 o
   3   8  11        0.08       -1.46      3.50 o
   4   8  11       21.37       17.20      2.46 o
   5   8  11       14.60       12.94      2.07 o
   6   8  11        4.98        3.37      2.30 o
  -6   9  11        0.71        2.19      2.08 o
  -5   9  11        0.89       -2.19      2.48 o
  -4   9  11        9.23       10.74      1.94 o
  -3   9  11       12.39       13.33      2.29 o
  -2   9  11       34.62       40.16      2.60 o
  -1   9  11        3.87       -0.60      3.22 o
   0   9  11        0.00       -2.34      2.34 o
   1   9  11       29.85       23.65      2.59 o
   2   9  11       31.63       28.58      2.55 o
   3   9  11        0.15        0.32      2.84 o
   4   9  11        6.36        4.94      2.74 o
   5   9  11        0.14        2.61      2.05 o
  -5  10  11        4.66        0.09      2.13 o
  -4  10  11        8.27        8.55      1.63 o
  -3  10  11       33.68       36.07      2.19 o
  -2  10  11       25.97       22.33      2.08 o
  -1  10  11       43.05       41.84      2.36 o
   0  10  11        8.55        7.96      1.67 o
   1  10  11       31.25       26.92      2.21 o
   2  10  11        5.30        3.21      2.56 o
   3  10  11        8.72        5.65      1.55 o
 -10   0  12        1.13        1.81      2.58 o
  -8   0  12       65.86       67.18      3.50 o
  -6   0  12      154.60      137.24      4.69 o
  -4   0  12       13.46       16.34      2.87 o
  -2   0  12      857.08      908.15     15.11 o
   0   0  12      101.97      114.42      6.33 o
   2   0  12      591.12      657.35     13.44 o
   4   0  12       22.91       20.28      2.81 o
   6   0  12        2.40        2.51      3.63 o
   8   0  12        0.86       -0.87      2.77 o
 -10   1  12        1.19       -2.71      2.71 o
  -9   1  12       10.93       16.07      2.22 o
  -8   1  12       93.66       94.02      3.93 o
  -7   1  12      102.28       96.00      3.83 o
  -6   1  12      126.17      120.99      4.22 o
  -5   1  12       21.11       19.81      2.53 o
  -4   1  12        1.58        9.90      2.32 o
  -3   1  12        1.24        3.19      3.42 o
  -2   1  12      703.11      700.23     13.49 o
  -1   1  12      192.20      183.84      5.70 o
   0   1  12       43.49       37.22      2.02 o
   1   1  12       45.44       43.36      2.92 o
   2   1  12       38.56       41.11      2.95 o
   3   1  12        1.50        5.44      3.52 o
   4   1  12       20.78       21.03      2.77 o
   5   1  12      207.95      220.66      6.83 o
   6   1  12        0.00       -2.25      3.70 o
   7   1  12       10.04        4.82      3.59 o
   8   1  12        6.95        4.12      3.00 o
   9   1  12        0.32        1.70      1.86 o
 -10   2  12        1.23       -2.44      2.44 o
  -9   2  12        3.73        0.00      2.97 o
  -8   2  12        6.94        5.12      3.68 o
  -7   2  12        0.44       -0.77      3.73 o
  -6   2  12        0.65        1.05      4.19 o
  -5   2  12      115.41      134.41      4.46 o
  -4   2  12        0.37        0.49      3.47 o
  -3   2  12      147.70      156.12      4.75 o
  -2   2  12      172.72      163.87      4.81 o
  -1   2  12      283.11      282.83      7.82 o
   0   2  12       18.60       22.98      1.81 o
   1   2  12      329.78      371.48     10.30 o
   2   2  12       24.88       26.72      2.83 o
   3   2  12        7.28        5.54      3.88 o
   4   2  12       15.67       23.74      2.62 o
   5   2  12        0.74       -0.26      3.76 o
   6   2  12       73.37       85.37      3.66 o
   7   2  12        5.27        0.63      3.29 o
   8   2  12       23.81       21.90      2.01 o
   9   2  12        0.01        3.31      1.74 o
 -10   3  12        0.50        1.72      2.20 o
  -9   3  12       12.53       10.73      1.98 o
  -8   3  12       32.74       36.81      2.79 o
  -7   3  12       45.19       46.22      2.96 o
  -6   3  12       18.87       18.21      2.70 o
  -5   3  12      135.21      154.00      4.57 o
  -4   3  12       60.22       61.98      3.46 o
  -3   3  12      177.72      162.71      4.89 o
  -2   3  12        2.97        3.33      3.65 o
  -1   3  12      108.16      106.28      3.81 o
   0   3  12      308.12      304.32      5.83 o
   1   3  12        0.33        0.72      3.42 o
   2   3  12       12.60        8.97      2.52 o
   3   3  12        2.70        2.83      3.56 o
   4   3  12       35.35       38.50      3.03 o
   5   3  12       53.40       55.37      3.17 o
   6   3  12       30.66       24.13      2.90 o
   7   3  12       58.37       60.35      3.22 o
   8   3  12        1.63        2.06      2.26 o
   9   3  12        5.96        5.54      1.32 o
 -10   4  12        1.43       -1.62      1.93 o
  -9   4  12       63.63       65.62      2.81 o
  -8   4  12        5.81        6.10      2.11 o
  -7   4  12        0.12       -3.40      3.40 o
  -6   4  12      282.85      294.89      8.35 o
  -5   4  12       51.89       60.00      3.39 o
  -4   4  12      613.99      557.58     13.04 o
  -3   4  12      187.22      193.43      5.45 o
  -2   4  12       39.63       43.21      3.10 o
  -1   4  12       98.37       85.84      3.66 o
   0   4  12       63.28       60.76      2.43 o
   1   4  12      350.81      335.99      9.01 o
   2   4  12        4.97        6.96      3.87 o
   3   4  12       50.57       48.77      3.25 o
   4   4  12        8.57        4.15      3.69 o
   5   4  12        3.69        3.80      2.34 o
   6   4  12       90.66       93.25      3.74 o
   7   4  12        4.06        4.81      2.84 o
   8   4  12        3.52        2.54      1.59 o
  -9   5  12       17.56       19.63      1.98 o
  -8   5  12       14.35       17.17      2.15 o
  -7   5  12        0.26        2.82      3.15 o
  -6   5  12      122.56      136.70      4.53 o
  -5   5  12      167.06      170.73      4.74 o
  -4   5  12      210.08      227.46      6.97 o
  -3   5  12      127.38      117.29      4.22 o
  -2   5  12       74.86       78.10      3.64 o
  -1   5  12       93.97      103.96      3.89 o
   0   5  12       77.78       80.49      2.66 o
   1   5  12       35.94       29.42      2.98 o
   2   5  12        0.69        4.19      4.04 o
   3   5  12       15.73        7.53      4.26 o
   4   5  12       13.29        9.95      2.47 o
   5   5  12        6.47        6.20      2.32 o
   6   5  12       23.11       30.51      2.55 o
   7   5  12       18.93       19.74      1.97 o
   8   5  12        3.00        1.78      1.87 o
  -9   6  12       23.70       21.66      1.75 o
  -8   6  12       70.11       73.78      2.78 o
  -7   6  12       36.72       36.77      2.57 o
  -6   6  12       15.66       20.65      2.76 o
  -5   6  12       23.62       28.27      2.77 o
  -4   6  12        9.04        7.40      2.31 o
  -3   6  12       25.18       28.35      2.91 o
  -2   6  12        1.78        0.26      3.85 o
  -1   6  12       78.62       83.09      3.73 o
   0   6  12      227.11      242.11      5.21 o
   1   6  12       70.48       81.30      3.76 o
   2   6  12       59.37       52.40      3.19 o
   3   6  12       21.10       15.20      2.67 o
   4   6  12       26.53       25.02      2.85 o
   5   6  12       63.54       67.43      3.21 o
   6   6  12       16.92       17.90      2.07 o
   7   6  12        6.07        7.20      1.51 o
  -8   7  12       20.59       20.34      1.64 o
  -7   7  12       25.59       31.33      2.14 o
  -6   7  12        0.95       -1.84      2.86 o
  -5   7  12       63.19       71.23      3.31 o
  -4   7  12        0.85        0.23      3.39 o
  -3   7  12        0.14        1.21      3.29 o
  -2   7  12        1.15        0.93      2.12 o
  -1   7  12       36.99       39.40      2.87 o
   0   7  12      159.42      166.71      4.14 o
   1   7  12      203.90      206.08      6.29 o
   2   7  12        1.50       -3.70      3.70 o
   3   7  12      217.34      219.65      6.29 o
   4   7  12       14.92       11.74      2.32 o
   5   7  12       89.25       81.44      3.18 o
   6   7  12        0.03        3.88      2.20 o
  -7   8  12        9.31       12.32      1.40 o
  -6   8  12       12.10       16.91      1.74 o
  -5   8  12        4.12        5.29      1.73 o
  -4   8  12       20.14       23.89      2.39 o
  -3   8  12       11.43       14.29      2.30 o
  -2   8  12        6.77        8.72      2.21 o
  -1   8  12        0.40       -0.44      3.22 o
   0   8  12      343.50      326.16      6.32 o
   1   8  12       49.09       42.61      3.18 o
   2   8  12      147.16      144.90      4.58 o
   3   8  12       19.62       19.60      2.35 o
   4   8  12       32.74       29.33      2.32 o
   5   8  12       54.43       49.51      2.26 o
  -6   9  12       10.53        1.66      2.20 o
  -5   9  12        7.85        9.25      1.62 o
  -4   9  12       15.44       14.55      1.83 o
  -3   9  12       31.82       32.21      2.34 o
  -2   9  12       23.52       21.98      2.25 o
  -1   9  12       28.46       29.04      2.44 o
   0   9  12        7.55        3.25      2.14 o
   1   9  12       91.34       78.36      3.07 o
   2   9  12        0.48       -1.50      2.95 o
   3   9  12       11.46       11.98      1.82 o
   4   9  12        7.26        6.65      1.46 o
  -3  10  12        1.66        3.44      1.96 o
  -2  10  12        2.08        2.13      2.15 o
  -1  10  12        0.66       -2.22      2.30 o
   0  10  12       18.55       18.10      2.66 o
   1  10  12        9.39       10.23      1.59 o
   2  10  12        1.86        1.48      1.44 o
  -9   0  13        9.91        7.72      2.06 o
  -7   0  13      129.35      128.38      4.26 o
  -5   0  13        0.01        2.87      3.72 o
  -3   0  13      193.72      206.25      5.93 o
  -1   0  13      144.90      154.63      5.05 o
   1   0  13      278.31      289.24      8.10 o
   3   0  13      582.56      601.39     13.84 o
   5   0  13       78.32       78.97      3.70 o
   7   0  13       56.39       52.84      3.04 o
 -10   1  13        0.10        1.74      1.30 o
  -9   1  13        1.40        4.17      2.62 o
  -8   1  13       68.38       72.05      3.36 o
  -7   1  13       80.69       73.44      3.54 o
  -6   1  13        3.28       -3.64      4.11 o
  -5   1  13       23.15       26.15      2.94 o
  -4   1  13       39.37       41.69      3.04 o
  -3   1  13        0.02        0.25      3.50 o
  -2   1  13       39.60       34.99      2.93 o
  -1   1  13       33.43       25.62      2.82 o
   0   1  13      245.86      265.46      5.49 o
   1   1  13        7.43        6.15      4.14 o
   2   1  13       94.54      108.53      4.00 o
   3   1  13        0.30       -3.83      3.83 o
   4   1  13       18.41       20.99      2.73 o
   5   1  13        8.40        5.80      3.70 o
   6   1  13        6.67       -3.65      3.92 o
   7   1  13        0.15        4.51      2.76 o
   8   1  13        1.59       -1.63      2.29 o
 -10   2  13       42.35       46.83      2.05 o
  -9   2  13        0.64        0.82      2.75 o
  -8   2  13       25.23       25.53      2.57 o
  -7   2  13       37.78       41.92      3.20 o
  -6   2  13        0.14        1.55      3.79 o
  -5   2  13       16.81       16.60      2.64 o
  -4   2  13       22.33       24.82      2.74 o
  -3   2  13       66.20       79.67      3.55 o
  -2   2  13      874.57      817.68     15.11 o
  -1   2  13      331.45      345.45     10.32 o
   0   2  13       97.17      102.41      5.07 o
   1   2  13       32.90       38.36      2.99 o
   2   2  13        5.04        7.70      3.93 o
   3   2  13      319.83      320.89      8.91 o
   4   2  13        1.11        0.52      3.51 o
   5   2  13        1.90        1.49      3.33 o
   6   2  13       41.89       40.69      3.13 o
   7   2  13        0.55        1.79      2.76 o
   8   2  13        0.09        2.79      2.14 o
 -10   3  13       21.67       22.58      1.72 o
  -9   3  13        5.69        1.34      2.78 o
  -8   3  13        4.23        2.94      2.94 o
  -7   3  13       54.41       53.94      3.19 o
  -6   3  13        5.24        7.07      3.64 o
  -5   3  13      159.54      165.53      5.06 o
  -4   3  13       42.31       36.07      2.98 o
  -3   3  13      252.12      247.94      7.71 o
  -2   3  13      610.39      578.83     13.24 o
  -1   3  13      339.65      320.10      8.70 o
   0   3  13      229.38      227.31     17.86 o
   1   3  13      187.27      207.08      6.37 o
   2   3  13        3.23        6.25      3.88 o
   3   3  13       90.53       91.51      3.97 o
   4   3  13       60.41       59.56      3.26 o
   5   3  13        4.65        3.11      3.76 o
   6   3  13       12.33       14.18      2.29 o
   7   3  13        5.51        1.15      2.88 o
   8   3  13       20.92       18.70      1.74 o
  -9   4  13       18.22       16.94      1.78 o
  -8   4  13        5.94        3.00      3.25 o
  -7   4  13        0.75       -2.58      3.20 o
  -6   4  13        4.79        8.37      2.26 o
  -5   4  13      115.07      125.19      4.25 o
  -4   4  13       64.62       58.99      3.33 o
  -3   4  13      549.06      539.51     12.86 o
  -2   4  13      184.93      175.17      5.18 o
  -1   4  13       29.24       25.90      2.77 o
   0   4  13      175.52      162.63      8.20 o
   1   4  13        1.22        4.80      2.32 o
   2   4  13       32.50       34.06      3.02 o
   3   4  13        8.95        3.61      3.76 o
   4   4  13       11.76        3.45      3.59 o
   5   4  13       24.46       26.31      2.57 o
   6   4  13        1.17       -2.08      2.66 o
   7   4  13        0.00       -2.37      2.37 o
   8   4  13        9.48        9.72      1.35 o
  -9   5  13       49.33       46.19      2.01 o
  -8   5  13       11.95       12.69      1.84 o
  -7   5  13        3.75        4.38      2.83 o
  -6   5  13        8.46       13.50      2.23 o
  -5   5  13       14.03        6.79      3.97 o
  -4   5  13       87.55       98.96      3.77 o
  -3   5  13        3.10       -1.30      3.60 o
  -2   5  13      463.75      443.61     11.78 o
  -1   5  13        4.75        8.44      2.30 o
   0   5  13       12.71       14.02      1.75 o
   1   5  13        0.82       -2.34      3.69 o
   2   5  13        0.65        0.51      3.78 o
   3   5  13       19.23       11.86      2.53 o
   4   5  13       25.47       24.66      2.66 o
   5   5  13       16.35       12.67      2.37 o
   6   5  13        0.61        1.63      2.44 o
   7   5  13        1.68       -2.19      2.19 o
  -8   6  13        1.95       -1.98      2.21 o
  -7   6  13        3.16        3.01      2.43 o
  -6   6  13        0.16       -1.35      3.05 o
  -5   6  13       11.78       11.25      2.25 o
  -4   6  13        4.36        1.41      3.47 o
  -3   6  13       69.19       78.36      3.58 o
  -2   6  13        6.94        4.53      4.04 o
  -1   6  13       25.79       25.37      2.59 o
   0   6  13      168.89      169.60      6.83 o
   1   6  13       24.23       25.63      2.61 o
   2   6  13       27.63       27.66      3.01 o
   3   6  13        0.73        5.85      3.32 o
   4   6  13       41.14       42.98      2.95 o
   5   6  13        1.43        0.85      2.96 o
   6   6  13        7.74        5.06      2.69 o
  -7   7  13       12.78       16.33      1.71 o
  -6   7  13        5.16        5.77      1.72 o
  -5   7  13        2.16        4.22      2.91 o
  -4   7  13        3.27        4.30      3.11 o
  -3   7  13        2.28        2.85      3.40 o
  -2   7  13       71.88       77.70      3.50 o
  -1   7  13       16.14       11.76      2.47 o
   0   7  13       53.21       49.60      2.27 o
   1   7  13       21.25       27.20      2.69 o
   2   7  13       35.28       35.88      2.87 o
   3   7  13        7.20        5.93      3.38 o
   4   7  13       39.48       43.10      2.56 o
   5   7  13        1.08       -2.35      2.48 o
   6   7  13       23.82       16.98      1.62 o
  -6   8  13        9.81       12.85      1.59 o
  -5   8  13        3.36        2.92      1.57 o
  -4   8  13        4.78        5.00      1.67 o
  -3   8  13        9.07       11.46      1.96 o
  -2   8  13       36.77       41.33      2.65 o
  -1   8  13       12.71       10.71      2.19 o
   0   8  13       13.91       12.81      1.61 o
   1   8  13       27.22       29.74      2.52 o
   2   8  13        2.86        0.00      3.14 o
   3   8  13       32.37       27.36      2.18 o
   4   8  13        6.37        5.02      1.60 o
  -5   9  13       11.15       13.67      1.43 o
  -4   9  13       14.64       14.46      1.68 o
  -3   9  13        3.11        3.01      1.55 o
  -2   9  13        1.54        3.61      1.53 o
  -1   9  13        0.00       -1.56      2.39 o
   0   9  13        5.85        4.07      1.38 o
   1   9  13       46.63       43.66      2.34 o
   2   9  13       68.35       57.88      2.45 o
   3   9  13       25.64       24.50      1.84 o
 -10   0  14        0.05        1.55      1.71 o
  -8   0  14       11.10       10.81      2.23 o
  -6   0  14      178.71      172.21      5.42 o
  -4   0  14       98.41       92.02      3.74 o
  -2   0  14      165.80      165.34      5.22 o
   0   0  14      399.14      424.60     12.33 o
   2   0  14       39.85       39.05      3.15 o
   4   0  14      214.80      229.12      6.87 o
   6   0  14      119.82      119.76      3.96 o
   8   0  14        0.39        3.12      1.75 o
 -10   1  14        0.18       -0.26      1.76 o
  -9   1  14        4.29        3.43      2.52 o
  -8   1  14        5.01        0.57      3.37 o
  -7   1  14      112.55      104.03      4.02 o
  -6   1  14       10.05        9.60      2.39 o
  -5   1  14      194.97      197.19      5.78 o
  -4   1  14       20.01       22.59      2.79 o
  -3   1  14       18.83       19.71      2.65 o
  -2   1  14       60.13       66.53      3.53 o
  -1   1  14      191.93      206.97      6.36 o
   0   1  14      171.82      173.88      3.98 o
   1   1  14       68.10       78.44      3.71 o
   2   1  14       24.29       24.15      2.82 o
   3   1  14       25.29       22.45      2.86 o
   4   1  14        6.16       10.74      2.32 o
   5   1  14      149.43      162.84      4.82 o
   6   1  14        1.08        5.70      2.88 o
   7   1  14       18.80       19.76      2.06 o
   8   1  14        0.56        0.78      1.80 o
  -9   2  14        2.62        2.80      2.30 o
  -8   2  14        2.91        3.43      2.97 o
  -7   2  14       12.19       14.50      2.25 o
  -6   2  14      130.14      135.61      4.42 o
  -5   2  14       12.01       12.23      2.59 o
  -4   2  14       55.22       54.84      3.30 o
  -3   2  14        6.71        7.06      3.97 o
  -2   2  14       16.28       19.50      2.59 o
  -1   2  14       70.41       66.42      3.48 o
   0   2  14       66.59       64.83      6.53 o
   1   2  14      124.51      128.70      4.32 o
   2   2  14      266.60      293.24      8.75 o
   3   2  14       11.10        7.84      2.72 o
   4   2  14        6.48        7.15      3.95 o
   5   2  14        5.07        5.14      3.70 o
   6   2  14        1.36        0.19      3.23 o
   7   2  14        0.07        3.26      2.38 o
   8   2  14        9.57        8.66      1.36 o
  -9   3  14        0.01        1.32      1.31 o
  -8   3  14        3.65        3.65      2.59 o
  -7   3  14       18.66       21.47      2.30 o
  -6   3  14       41.92       41.57      3.11 o
  -5   3  14        7.94       11.95      2.33 o
  -4   3  14      103.36      123.50      4.39 o
  -3   3  14       24.82       35.03      3.04 o
  -2   3  14        0.03        1.83      3.80 o
  -1   3  14       72.69       53.78      3.40 o
   0   3  14      678.43      658.45     57.73 o
   1   3  14       15.00       14.24      2.60 o
   2   3  14      227.80      231.21      7.10 o
   3   3  14      126.84      127.95      4.27 o
   4   3  14        9.41        4.04      4.02 o
   5   3  14        3.66        1.69      3.32 o
   6   3  14       23.39       23.10      2.29 o
   7   3  14       43.74       37.31      2.17 o
  -9   4  14       39.57       41.35      2.03 o
  -8   4  14       31.18       37.63      2.17 o
  -7   4  14        5.02        4.83      2.89 o
  -6   4  14        3.54        2.42      1.99 o
  -5   4  14        0.03       -1.67      3.46 o
  -4   4  14       46.88       48.21      3.07 o
  -3   4  14        2.35        5.41      3.81 o
  -2   4  14       47.76       39.23      3.00 o
  -1   4  14        5.34        6.36      2.23 o
   0   4  14       47.77       41.41      3.28 o
   1   4  14      128.94      129.52      4.34 o
   2   4  14        1.93        4.55      3.72 o
   3   4  14        5.11       -1.93      3.38 o
   4   4  14        5.96        9.42      2.32 o
   5   4  14        9.35        1.53      3.50 o
   6   4  14        0.11       -1.07      2.42 o
   7   4  14        3.09        2.53      1.88 o
  -8   5  14        2.28        2.01      2.14 o
  -7   5  14        1.88        5.06      1.54 o
  -6   5  14       46.60       44.47      2.79 o
  -5   5  14        2.72        2.25      2.03 o
  -4   5  14        7.87        6.84      3.60 o
  -3   5  14       11.64       12.00      2.35 o
  -2   5  14       13.44       11.40      2.28 o
  -1   5  14       84.56       72.64      3.43 o
   0   5  14       53.98       40.28      3.32 o
   1   5  14       32.73       29.60      2.90 o
   2   5  14       14.25       20.94      2.65 o
   3   5  14        3.85        5.79      3.42 o
   4   5  14        0.58       -3.18      3.20 o
   5   5  14        0.51        2.49      2.46 o
   6   5  14       23.68       23.55      1.92 o
  -7   6  14        8.98       11.59      1.63 o
  -6   6  14       24.14       28.87      2.14 o
  -5   6  14        0.44        4.36      2.62 o
  -4   6  14        7.96        5.49      2.14 o
  -3   6  14       10.24       11.02      2.25 o
  -2   6  14       36.36       38.65      2.90 o
  -1   6  14       12.70       10.82      2.30 o
   0   6  14        2.10        4.03      1.79 o
   1   6  14        0.55       -2.03      3.29 o
   2   6  14        6.93        0.64      3.64 o
   3   6  14       15.37       16.61      2.45 o
   4   6  14       13.16       14.97      2.02 o
   5   6  14       13.37       13.11      1.79 o
   6   6  14       10.15       10.25      1.50 o
  -6   7  14        2.52        3.43      2.15 o
  -5   7  14        1.30       -1.36      2.53 o
  -4   7  14        2.90        3.95      1.78 o
  -3   7  14        4.15        0.95      2.82 o
  -2   7  14        0.00       -0.20      2.91 o
  -1   7  14       69.14       65.65      3.18 o
   0   7  14       61.23       65.39      2.26 o
   1   7  14        0.48       -1.34      3.11 o
   2   7  14        0.00       -0.89      3.05 o
   3   7  14        9.12        5.29      2.02 o
   4   7  14        1.16        0.00      2.41 o
   5   7  14        0.90       -0.94      2.00 o
  -5   8  14        0.05       -0.32      1.95 o
  -4   8  14       17.41       20.87      1.84 o
  -3   8  14        0.72        4.06      2.24 o
  -2   8  14        1.84        2.95      2.64 o
  -1   8  14       26.61       24.85      2.24 o
   0   8  14        0.65        0.55      3.98 o
   1   8  14       10.86        8.05      1.89 o
   2   8  14        3.34        0.80      2.58 o
   3   8  14        5.89        3.80      1.45 o
  -3   9  14       30.55       30.28      1.87 o
  -2   9  14        0.01       -1.45      1.96 o
  -1   9  14        0.06        0.54      1.97 o
   0   9  14       22.48       18.77      1.43 o
   1   9  14       36.16       28.47      1.94 o
  -9   0  15        0.31        0.33      2.05 o
  -7   0  15      148.79      147.96      4.58 o
  -5   0  15       15.12       15.55      2.55 o
  -3   0  15        3.37       -1.30      4.14 o
  -1   0  15      609.98      595.57     13.67 o
   1   0  15       36.01       31.48      3.09 o
   3   0  15      455.80      457.30     11.81 o
   5   0  15       22.39       23.33      2.64 o
   7   0  15        0.64       -2.09      2.09 o
  -9   1  15        3.49        4.30      1.32 o
  -8   1  15        0.91        0.63      2.42 o
  -7   1  15       12.93       10.76      2.14 o
  -6   1  15       39.35       39.41      3.04 o
  -5   1  15       13.07        8.82      2.43 o
  -4   1  15        0.00        0.00      3.96 o
  -3   1  15       32.96       39.89      2.90 o
  -2   1  15      234.83      229.08      6.93 o
  -1   1  15        0.03        4.71      3.63 o
   0   1  15       34.55       37.34      2.06 o
   1   1  15       11.98       14.54      2.62 o
   2   1  15      299.52      329.95      8.88 o
   3   1  15       21.20       22.48      2.64 o
   4   1  15      184.63      187.50      5.80 o
   5   1  15      119.82      137.29      4.15 o
   6   1  15        4.55        1.42      2.88 o
   7   1  15        0.00       -2.20      2.20 o
  -9   2  15        5.25        7.19      1.31 o
  -8   2  15        3.87        3.97      2.48 o
  -7   2  15        1.17        1.88      2.82 o
  -6   2  15       10.02        9.74      2.34 o
  -5   2  15      152.46      155.80      4.73 o
  -4   2  15        2.12        5.29      3.62 o
  -3   2  15       33.72       32.28      2.77 o
  -2   2  15        0.05        2.60      2.83 o
  -1   2  15       14.28       11.73      2.58 o
   0   2  15        4.00        1.70      2.77 o
   1   2  15       12.24       12.48      2.55 o
   2   2  15      191.79      204.16      5.87 o
   3   2  15       63.31       67.47      3.60 o
   4   2  15        0.81        4.39      3.19 o
   5   2  15       15.90       14.96      2.42 o
   6   2  15       92.64       95.95      3.16 o
   7   2  15        4.87        5.42      1.32 o
  -8   3  15       10.66       12.67      1.62 o
  -7   3  15       46.05       45.35      2.63 o
  -6   3  15       27.60       23.70      2.41 o
  -5   3  15        0.65        6.41      3.35 o
  -4   3  15       16.56       10.97      2.59 o
  -3   3  15       31.98       29.97      2.72 o
  -2   3  15        4.82        0.86      2.24 o
  -1   3  15        2.00        5.14      3.35 o
   0   3  15       35.29       26.21      3.32 o
   1   3  15        2.55        0.25      3.40 o
   2   3  15        0.01        3.18      3.45 o
   3   3  15       38.91       32.51      3.00 o
   4   3  15        7.78        5.38      3.52 o
   5   3  15       33.43       29.37      2.53 o
   6   3  15        4.86        3.47      2.46 o
  -8   4  15        0.14        2.33      1.68 o
  -7   4  15        1.00        1.52      2.38 o
  -6   4  15       16.29       18.19      2.14 o
  -5   4  15        7.82        9.54      2.15 o
  -4   4  15        0.97        2.30      2.91 o
  -3   4  15        2.65        3.85      3.21 o
  -2   4  15        3.03        5.36      2.07 o
  -1   4  15        3.71        3.23      3.45 o
   0   4  15        4.42        7.22      7.60 o
   1   4  15      137.30      128.25      4.37 o
   2   4  15        0.13        0.46      3.45 o
   3   4  15        1.86        0.85      3.16 o
   4   4  15        0.72        0.56      2.92 o
   5   4  15        0.07       -0.31      2.48 o
   6   4  15        7.91       10.46      1.44 o
  -7   5  15        0.00        0.25      2.02 o
  -6   5  15        1.62       -0.80      2.60 o
  -5   5  15       10.01       10.77      2.20 o
  -4   5  15       29.28       31.00      2.52 o
  -3   5  15       46.25       43.62      3.02 o
  -2   5  15       29.28       25.87      2.68 o
  -1   5  15       51.48       49.12      3.06 o
   0   5  15        4.41        4.16      1.89 o
   1   5  15        4.11        6.21      3.38 o
   2   5  15        7.51        7.69      2.16 o
   3   5  15        2.72       -0.19      3.29 o
   4   5  15        0.14       -0.97      2.56 o
   5   5  15        0.82       -0.13      2.32 o
  -7   6  15        0.01       -1.28      1.80 o
  -6   6  15        0.74        3.04      2.10 o
  -5   6  15        9.26        7.31      1.85 o
  -4   6  15        0.00       -1.77      2.75 o
  -3   6  15       17.80       17.13      2.30 o
  -2   6  15        9.97       14.38      2.06 o
  -1   6  15        2.23        0.41      2.70 o
   0   6  15       19.35       20.35      1.75 o
   1   6  15       10.78       11.33      2.13 o
   2   6  15        5.61        4.45      3.21 o
   3   6  15        6.72        1.88      2.82 o
   4   6  15       88.12       91.21      2.80 o
   5   6  15        0.32        2.05      1.27 o
  -5   7  15        7.11        9.44      1.42 o
  -4   7  15        0.25       -1.80      2.27 o
  -3   7  15        0.12       -0.46      2.52 o
  -2   7  15       18.16       16.34      2.02 o
  -1   7  15       23.62       21.17      2.14 o
   0   7  15        0.23       -2.47      2.47 o
   1   7  15       17.17       17.23      2.04 o
   2   7  15        9.72        9.21      1.85 o
   3   7  15       39.43       38.65      2.06 o
   4   7  15        3.59        2.92      1.79 o
  -4   8  15        2.68        2.50      1.92 o
  -3   8  15       11.49       11.42      1.42 o
  -2   8  15        0.40        1.18      2.15 o
  -1   8  15       51.44       44.38      2.15 o
   0   8  15        0.01        1.59      2.27 o
   1   8  15        0.27        0.00      2.22 o
   2   8  15        6.68        6.20      1.47 o
  -8   0  16       31.56       26.70      1.90 o
  -6   0  16       21.46       23.50      2.42 o
  -4   0  16       50.70       52.12      3.29 o
  -2   0  16       10.33       15.35      2.50 o
   0   0  16      180.63      188.24      3.93 o
   2   0  16        4.31        0.94      3.54 o
   4   0  16      384.33      414.52      9.92 o
   6   0  16       82.08       82.30      2.62 o
  -8   1  16        6.59        9.03      1.51 o
  -7   1  16        0.01        0.96      2.49 o
  -6   1  16       17.75       16.35      2.30 o
  -5   1  16        3.16       -1.09      3.43 o
  -4   1  16       58.56       57.21      3.32 o
  -3   1  16       33.03       26.71      2.91 o
  -2   1  16        5.52        6.49      3.37 o
  -1   1  16       16.32       11.58      2.62 o
   0   1  16       65.74       62.91      3.42 o
   1   1  16       86.76       91.77      3.93 o
   2   1  16       80.00       88.37      3.76 o
   3   1  16        0.49       -3.33      3.33 o
   4   1  16        0.01       -2.95      2.95 o
   5   1  16      277.34      284.14      7.72 o
   6   1  16       22.82       19.89      1.79 o
  -8   2  16        1.91        2.75      1.93 o
  -7   2  16        0.04        2.98      1.50 o
  -6   2  16       80.53       75.13      3.23 o
  -5   2  16       24.16       26.35      2.72 o
  -4   2  16       53.34       59.78      3.28 o
  -3   2  16       19.39       18.44      2.55 o
  -2   2  16        9.42        6.61      3.62 o
  -1   2  16        9.73        6.19      2.32 o
   0   2  16        0.36        0.18      3.79 o
   1   2  16       46.21       37.52      3.08 o
   2   2  16        2.19       -2.95      3.64 o
   3   2  16       47.49       47.16      3.08 o
   4   2  16        3.74        5.64      2.93 o
   5   2  16       29.37       34.66      2.25 o
   6   2  16       42.45       39.43      2.07 o
  -8   3  16        0.04        0.48      1.75 o
  -7   3  16        0.02       -1.09      2.12 o
  -6   3  16       21.35       21.38      2.07 o
  -5   3  16        8.94        6.30      3.36 o
  -4   3  16       44.00       45.79      3.01 o
  -3   3  16       19.50       18.41      2.44 o
  -2   3  16        2.42        1.65      3.11 o
  -1   3  16       43.18       27.23      2.77 o
   0   3  16        0.46       -1.59      2.42 o
   1   3  16        2.44        3.87      3.52 o
   2   3  16       52.55       50.39      3.10 o
   3   3  16        0.19        0.98      2.98 o
   4   3  16        4.93        5.60      1.84 o
   5   3  16        2.92       -0.53      2.56 o
   6   3  16        7.52        9.02      1.30 o
  -7   4  16        5.88        3.94      1.41 o
  -6   4  16        4.07        1.94      2.51 o
  -5   4  16       24.13       29.53      2.23 o
  -4   4  16        2.05       -0.20      3.13 o
  -3   4  16        1.69        5.29      3.24 o
  -2   4  16        5.23        3.47      1.98 o
  -1   4  16        3.89        4.87      3.00 o
   0   4  16      178.93      154.19      7.92 o
   1   4  16        0.73       -3.13      3.13 o
   2   4  16       12.47       12.71      2.20 o
   3   4  16       21.98       19.65      2.23 o
   4   4  16        1.89        3.37      2.35 o
   5   4  16        4.04        5.63      1.31 o
  -7   5  16       42.56       48.04      1.99 o
  -6   5  16        3.23        3.91      2.06 o
  -5   5  16        2.75        4.21      2.41 o
  -4   5  16        0.31        0.69      2.48 o
  -3   5  16        5.02        5.23      2.96 o
  -2   5  16       20.53       21.52      2.31 o
  -1   5  16        0.24        2.77      2.53 o
   0   5  16        0.10        2.86      2.44 o
   1   5  16        4.66        1.49      3.27 o
   2   5  16        0.06        2.39      2.52 o
   3   5  16        8.72        9.92      1.76 o
   4   5  16        0.01       -1.55      2.13 o
  -6   6  16       38.21       42.56      1.91 o
  -5   6  16        0.65       -2.07      2.07 o
  -4   6  16        0.68       -2.46      2.46 o
  -3   6  16       20.13       24.76      2.08 o
  -2   6  16        4.88        4.63      1.84 o
  -1   6  16        6.55        3.49      2.84 o
   0   6  16        6.81        8.91      1.63 o
   1   6  16        1.56        1.54      2.71 o
   2   6  16        3.66        1.51      2.45 o
   3   6  16        1.47        0.46      2.16 o
  -4   7  16        0.01       -1.83      1.83 o
  -3   7  16        9.27        7.31      1.41 o
  -2   7  16       20.38       20.01      1.89 o
  -1   7  16       12.78       13.32      1.64 o
   0   7  16        1.09       -0.82      1.59 o
   1   7  16       11.54        9.69      1.58 o
   2   7  16        4.93        3.74      2.06 o
  -7   0  17        0.75       -0.50      2.11 o
  -5   0  17        8.38        8.56      2.13 o
  -3   0  17       22.54       28.07      2.80 o
  -1   0  17       18.64       15.92      2.50 o
   1   0  17        0.46        3.44      3.10 o
   3   0  17       28.09       28.44      2.35 o
   5   0  17        8.83        8.19      1.52 o
  -7   1  17        5.29        5.02      1.44 o
  -6   1  17        0.36       -2.62      2.62 o
  -5   1  17        9.66       10.29      2.09 o
  -4   1  17       37.05       43.01      2.74 o
  -3   1  17       25.72       25.07      2.51 o
  -2   1  17        8.53       16.09      2.32 o
  -1   1  17        0.01        4.48      2.87 o
   0   1  17       16.16       14.86      1.89 o
   1   1  17       36.96       35.09      2.82 o
   2   1  17        1.58        2.97      2.93 o
   3   1  17        2.97        2.82      2.89 o
   4   1  17       18.02       21.02      1.97 o
   5   1  17        0.23        3.03      2.05 o
  -7   2  17        0.14       -2.08      2.08 o
  -6   2  17        1.57        1.25      1.59 o
  -5   2  17       44.10       42.98      2.65 o
  -4   2  17        0.38        1.55      2.89 o
  -3   2  17       37.56       32.74      2.57 o
  -2   2  17       20.95       16.57      2.46 o
  -1   2  17        9.51       12.36      2.09 o
   0   2  17       20.45       17.01      1.76 o
   1   2  17       51.66       41.79      2.92 o
   2   2  17       64.60       61.63      3.02 o
   3   2  17        0.16        0.67      2.62 o
   4   2  17        1.03        0.41      2.34 o
   5   2  17        8.13        7.08      1.39 o
  -7   3  17        1.56        0.86      1.67 o
  -6   3  17        0.11        0.78      1.97 o
  -5   3  17       53.22       57.37      2.64 o
  -4   3  17       22.57       19.02      2.21 o
  -3   3  17       14.01       10.69      2.10 o
  -2   3  17        0.80        1.81      2.89 o
  -1   3  17       20.63       15.26      2.17 o
   0   3  17      111.40       88.34     11.60 o
   1   3  17       62.56       58.90      3.07 o
   2   3  17       29.02       31.44      2.27 o
   3   3  17       19.39       14.45      1.98 o
   4   3  17        0.41        0.12      2.03 o
   5   3  17        0.06       -0.35      1.73 o
  -6   4  17        2.34       -0.87      1.94 o
  -5   4  17       22.18       24.55      1.92 o
  -4   4  17       47.21       43.64      2.47 o
  -3   4  17       64.84       54.85      2.68 o
  -2   4  17        7.36        4.05      1.78 o
  -1   4  17        2.13        1.84      2.65 o
   0   4  17        4.74        6.43      2.33 o
   1   4  17       21.19       20.78      2.11 o
   2   4  17        4.49        2.93      2.57 o
   3   4  17        4.23        6.20      1.48 o
   4   4  17        2.52        0.61      1.95 o
  -5   5  17       24.26       18.67      1.62 o
  -4   5  17        3.10        3.02      2.22 o
  -3   5  17        5.36        6.15      1.68 o
  -2   5  17        0.12        2.48      2.14 o
  -1   5  17       12.53       11.54      1.88 o
   0   5  17       20.82       20.35      1.44 o
   1   5  17        7.23        6.16      1.66 o
   2   5  17        3.03        1.31      1.58 o
   3   5  17        2.13        2.41      1.30 o
  -4   6  17       16.36       15.28      1.50 o
  -3   6  17        7.12        5.81      1.40 o
  -2   6  17       23.24       21.51      1.94 o
  -1   6  17        8.20        3.73      2.40 o
   0   6  17        3.46        2.60      1.59 o
   1   6  17        4.05       -1.55      2.23 o
   2   6  17        9.70        6.65      1.47 o
  -6   0  18       11.21        9.52      1.47 o
  -4   0  18       57.13       53.99      2.63 o
  -2   0  18       11.57       14.09      2.03 o
   0   0  18        3.70        3.50      2.22 o
   2   0  18        1.29        0.47      2.88 o
   4   0  18       74.77       75.88      2.40 o
  -6   1  18        6.64        6.53      1.43 o
  -5   1  18        0.00       -2.37      2.37 o
  -4   1  18       14.71       16.15      2.01 o
  -3   1  18       47.57       43.36      2.66 o
  -2   1  18       18.21       18.56      2.03 o
  -1   1  18        5.20        0.92      2.86 o
   0   1  18        0.15       -1.44      1.95 o
   1   1  18        3.70        3.92      2.95 o
   2   1  18       26.59       28.12      2.21 o
   3   1  18        0.03        0.39      2.25 o
   4   1  18       10.96        9.92      1.36 o
  -6   2  18        0.37        0.62      1.84 o
  -5   2  18        0.00        0.78      2.32 o
  -4   2  18        7.00        4.98      1.82 o
  -3   2  18       78.94       79.26      2.94 o
  -2   2  18        0.75        1.22      2.70 o
  -1   2  18        0.16        2.46      2.49 o
   0   2  18        0.07       -2.24      2.24 o
   1   2  18        2.81        0.32      2.66 o
   2   2  18       31.29       27.66      2.08 o
   3   2  18        3.20        3.76      2.17 o
   4   2  18        9.32        9.28      1.44 o
  -6   3  18        1.20        2.87      1.61 o
  -5   3  18        8.39        4.36      2.29 o
  -4   3  18       15.56       15.79      1.74 o
  -3   3  18        0.09        2.56      2.21 o
  -2   3  18        8.31        5.04      1.85 o
  -1   3  18        0.29        1.13      2.20 o
   0   3  18       69.60       61.10      6.48 o
   1   3  18       12.68        9.53      1.80 o
   2   3  18       11.65       11.98      1.65 o
   3   3  18        4.22        4.22      1.37 o
  -5   4  18       25.95       24.94      1.69 o
  -4   4  18        5.42        4.08      1.34 o
  -3   4  18        9.57       11.43      1.48 o
  -2   4  18        0.02       -1.38      2.25 o
  -1   4  18        0.30       -1.68      2.19 o
   0   4  18        7.86        4.98      1.58 o
   1   4  18        5.98        6.55      1.53 o
   2   4  18        4.93        4.50      1.34 o
  -4   5  18        0.49        0.09      1.68 o
  -3   5  18       13.53       11.85      1.42 o
  -2   5  18        0.65        1.32      2.06 o
  -1   5  18        8.04        9.07      1.36 o
   0   5  18        1.15        2.40      1.35 o
   1   5  18        1.46       -0.59      1.95 o
  -5   0  19       10.03        9.07      1.42 o
  -3   0  19       21.73       15.51      1.80 o
  -1   0  19        0.33       -0.42      2.38 o
   1   0  19        0.11       -2.21      2.21 o
  -5   1  19       29.87       28.60      1.76 o
  -4   1  19       67.65       57.72      2.21 o
  -3   1  19       10.82       11.24      1.69 o
  -2   1  19        0.49       -2.31      2.31 o
  -1   1  19       12.27       13.85      1.76 o
   0   1  19        8.90        8.05      1.16 o
   1   1  19       25.81       20.93      1.88 o
   2   1  19       12.84       13.66      1.52 o
  -4   2  19       65.70       59.09      2.19 o
  -3   2  19        2.02        2.62      2.07 o
  -2   2  19        2.23        5.18      1.42 o
  -1   2  19        3.11        2.77      1.38 o
   0   2  19        2.52        0.78      1.67 o
   1   2  19        1.44        0.34      2.20 o
   2   2  19        0.88        0.67      1.98 o
  -4   3  19       13.29       10.79      1.40 o
  -3   3  19        6.22        5.03      1.25 o
  -2   3  19        8.21        7.38      1.30 o
  -1   3  19        4.07        3.18      2.02 o
   0   3  19        5.37        4.75      1.11 o
   1   3  19        5.85        6.24      1.28 o
  -2   4  19        3.35        4.78      1.22 o
  -1   4  19        4.97        2.85      1.79 o
   0   4  19        1.47        0.49      1.20 o
  -2   0  20       20.15       14.44      1.57 o
  -1   1  20        9.19        7.74      1.31 o
 
